# Supplementary material for: Knowledge Author: facilitating user-driven, domain content development to support clinical information extraction
Source: J Biomed Semantics. 2016 Jun 23;7:42. doi: 10.1186/s13326-016-0086-9 (PMC4919842; doi:10.1186/s13326-016-0086-9)
Supplement: Additional file 1: — Full list of use case concepts. (XLSX 12 kb) [file 13326_2016_86_MOESM1_ESM.xlsx]

## Sheet: Sheet1
Use Case	Concept Name	Variable Type	Created in Knowledge Author	Reason Not in Knolwedge Author
Influenza	copious nasal secretions	Complex	no	Class missing from Schema or Modifier Ontology
Influenza	lab testing for influenza only ordered	Complex	no	Class missing from Schema or Modifier Ontology
Influenza	lab testing for respiratory syncytial virus only ordered (RSV)	Complex	no	Class missing from Schema or Modifier Ontology
Colonoscopy Quality	quality of bowel preparation	Complex	no	Class missing from Schema or Modifier Ontology
Colonoscopy Quality	procedure aborted	Complex	no	Class missing from Schema or Modifier Ontology
Colonoscopy Quality	ASA classification	Simple	no	Class missing from Schema or Modifier Ontology
Colonoscopy Quality	bad pathology	Complex	no	Class missing from Schema or Modifier Ontology
Colonoscopy Quality	complications	Complex	no	Class missing from Schema or Modifier Ontology
Colonoscopy Quality	informed consent	Simple	no	Class missing from Schema or Modifier Ontology
Colonoscopy Quality	nursing reports	Complex	no	Class missing from Schema or Modifier Ontology
Colonoscopy Quality	withdrawal time	Value Extraction	no	Class missing from Schema or Modifier Ontology
Influenza	chest radiograph findings	Simple	no	Class missing from Schema or Modifier Ontology
Influenza	pharyngitis (assessment)	Simple	no	Class missing from Schema or Modifier Ontology
Influenza	lab test positive for adenovirus	Complex	no	Class missing from Schema or Modifier Ontology
Influenza	lab test positive for enterovirus	Complex	no	Class missing from Schema or Modifier Ontology
Influenza	lab test positive for hMPV	Complex	no	Class missing from Schema or Modifier Ontology
Influenza	lab test positive for influenza	Complex	no	Class missing from Schema or Modifier Ontology
Influenza	lab test positive for parainfluenza	Complex	no	Class missing from Schema or Modifier Ontology
Influenza	lab test positive for rhinovirus	Complex	no	Class missing from Schema or Modifier Ontology
Influenza	lab test positive for streptococcus A	Complex	no	Class missing from Schema or Modifier Ontology
Pneumonia	altered mental status in adults >= 70 years old	Numeric Threshold	no	Class missing from Schema or Modifier Ontology
Influenza	lab testing for two or more respiratory pathogens including influenza (e.g. a viral panel or combination of RSV and influenza ordered)	Complex	no	Missing class and rule required
Influenza	highest measured temperature	Comparison of Values	no	Requires a logical rule
Colonoscopy Quality	largest adenoma size	Comparison of Values	no	Requires a logical rule
Colonoscopy Quality	largest polyp size	Comparison of Values	no	Requires a logical rule
Pneumonia	new or progressive and persistent infiltrate	Complex	no	Requires a logical rule
Colonoscopy Quality	follow-up interval	Value Extraction	no	Requires a logical rule
Colonoscopy Quality	previous colonoscopy time in years	Value Extraction	no	Requires a logical rule
Influenza	abdominal pain	Simple	yes
Influenza	anorexia	Simple	yes
Influenza	apnea	Simple	yes
Influenza	arthralgias	Simple	yes
Influenza	barking cough	Simple	yes
Influenza	bilateral acute conjunctivitis	Complex	yes
Influenza	bronchiolitis	Simple	yes
Influenza	bronchitis	Simple	yes
Influenza	cervical lymphadenopathy	Simple	yes
Influenza	chest pain	Simple	yes
Influenza	chest wall retractions	Simple	yes
Influenza	chills	Simple	yes
Influenza	conjunctivitis	Simple	yes
Influenza	cough	Simple	yes
Influenza	croup	Simple	yes
Influenza	cyanosis	Simple	yes
Influenza	decreased activity	Simple	yes
Influenza	diarrhea	Simple	yes
Influenza	dyspnea	Simple	yes
Influenza	fatigue	Simple	yes
Influenza	grunting	Simple	yes
Influenza	headache	Simple	yes
Influenza	hemoptysis	Simple	yes
Influenza	hoarseness	Simple	yes
Influenza	hypoxemia	Simple	yes
Influenza	ill-appearing	Simple	yes
Influenza	infiltrate	Simple	yes
Influenza	influenzal acute upper respiratory tract infection	Simple	yes
Influenza	influenza-like illness	Simple	yes
Influenza	lab order (nasal swab)	Simple	yes
Influenza	malaise	Simple	yes
Influenza	myalgia	Simple	yes
Influenza	nasal flaring	Simple	yes
Influenza	nausea	Simple	yes
Influenza	pain on eye movement	Simple	yes
Influenza	paroxysmal cough	Simple	yes
Influenza	pharyngitis	Simple	yes
Influenza	pneumonia	Simple	yes
Influenza	poor feeding	Simple	yes
Influenza	poor response of fever to antipyretics	Complex	yes
Influenza	productive cough	Simple	yes
Influenza	reported fever	Simple	yes
Influenza	respiratory distress	Simple	yes
Influenza	rhinorrhea	Simple	yes
Influenza	rigor	Simple	yes
Influenza	seizure	Simple	yes
Influenza	sore throat	Simple	yes
Influenza	staccato	Simple	yes
Influenza	stridor	Simple	yes
Influenza	tachypnea	Simple	yes
Influenza	toxic appearance	Simple	yes
Influenza	upper respiratory infection (URI)	Simple	yes
Influenza	viral pneumonia	Simple	yes
Influenza	viral syndrome	Simple	yes
Influenza	vomiting	Simple	yes
Influenza	wheezing	Simple	yes
Colonoscopy Quality	adenomatous	Simple	yes
Colonoscopy Quality	appendiceal orifice	Simple	yes
Colonoscopy Quality	biopsy	Simple	yes
Colonoscopy Quality	biopsy location	Simple	yes
Colonoscopy Quality	cecum	Simple	yes
Colonoscopy Quality	family history of colorectal cancer	Simple	yes
Colonoscopy Quality	ileo-cecal valve	Simple	yes
Colonoscopy Quality	polyp removal	Simple	yes
Pneumonia	bronchial breath sounds	Simple	yes
Pneumonia	cavitation	Simple	yes
Pneumonia	consolidation	Simple	yes
Pneumonia	fever	Simple	yes
Pneumonia	increased oxygen therapy	Complex	yes
Pneumonia	increased respiratory secretions	Complex	yes
Pneumonia	increased respiratory suctioning	Complex	yes
Pneumonia	increased suctioning requirements	Complex	yes
Pneumonia	increased ventilator care	Complex	yes
Pneumonia	leukocytosis	Simple	yes
Pneumonia	leukopenia	Simple	yes
Pneumonia	new or change in purulent sputum	Complex	yes
Pneumonia	new or worsening cough	Complex	yes
Pneumonia	new or worsening dyspnea	Complex	yes
Pneumonia	new or worsening tachpena	Complex	yes
Pneumonia	oxygen saturation (PaO2/FiO2 <= 240)	Numeric Threshold	yes
Pneumonia	rales	Simple	yes
Pneumonia	respiratory rate > 25 bpm	Numeric Threshold	yes
Pneumonia	temperature > 100.4 deg F	Numeric Threshold	yes
Pneumonia	temperature >38 deg C	Numeric Threshold	yes
Pneumonia	white blood cell count < 4000 WBC/mm3	Numeric Threshold	yes
Pneumonia	white blood cell count >= 12000 WBC/mm3	Numeric Threshold	yes
Pneumonia	worsening gas exchange	Complex	yes
