# Supplementary material for: Knowledge Author: facilitating user-driven, domain content development to support clinical information extraction
Source: J Biomed Semantics. 2016 Jun 23;7:42. doi: 10.1186/s13326-016-0086-9 (PMC4919842; doi:10.1186/s13326-016-0086-9)
Supplement: Additional file 2: — Carotid Stenosis OWL file. (OWL 232 kb) [file 13326_2016_86_MOESM2_ESM.owl]

<?xml version="1.0"?>
<rdf:RDF xmlns="http://blulab.chpc.utah.edu/ontologies/schema/bscuba/carotidStenosis.owl#"
     xml:base="http://blulab.chpc.utah.edu/ontologies/schema/bscuba/carotidStenosis.owl"
     xmlns:rdfs="http://www.w3.org/2000/01/rdf-schema#"
     xmlns:ModifierOntology="http://blulab.chpc.utah.edu/ontologies/ModifierOntology.owl#"
     xmlns:owl="http://www.w3.org/2002/07/owl#"
     xmlns:xsd="http://www.w3.org/2001/XMLSchema#"
     xmlns:rdf="http://www.w3.org/1999/02/22-rdf-syntax-ns#"
     xmlns:SchemaOntology="http://blulab.chpc.utah.edu/ontologies/SchemaOntology.owl#">
    <owl:Ontology rdf:about="http://blulab.chpc.utah.edu/ontologies/schema/bscuba/carotidStenosis.owl">
        <owl:imports rdf:resource="http://blulab.chpc.utah.edu/ontologies/SchemaOntology.owl"/>
    </owl:Ontology>
    


    <!-- 
    ///////////////////////////////////////////////////////////////////////////////////////
    //
    // Annotation properties
    //
    ///////////////////////////////////////////////////////////////////////////////////////
     -->

    <owl:AnnotationProperty rdf:about="http://blulab.chpc.utah.edu/ontologies/SchemaOntology.owl#abbrLabel"/>
    


    <!-- 
    ///////////////////////////////////////////////////////////////////////////////////////
    //
    // Datatypes
    //
    ///////////////////////////////////////////////////////////////////////////////////////
     -->

    


    <!-- 
    ///////////////////////////////////////////////////////////////////////////////////////
    //
    // Classes
    //
    ///////////////////////////////////////////////////////////////////////////////////////
     -->

    


    <!-- http://blulab.chpc.utah.edu/ontologies/schema/bscuba/carotidStenosis.owl#KA317 -->

    <owl:Class rdf:about="http://blulab.chpc.utah.edu/ontologies/schema/bscuba/carotidStenosis.owl#KA317">
        <rdfs:label rdf:datatype="http://www.w3.org/2001/XMLSchema#string">lumenal reduction</rdfs:label>
        <rdfs:subClassOf rdf:resource="http://blulab.chpc.utah.edu/ontologies/SchemaOntology.owl#Problem"/>
        <rdfs:subClassOf>
            <owl:Restriction>
                <owl:onProperty rdf:resource="http://blulab.chpc.utah.edu/ontologies/SchemaOntology.owl#hasSemAttribute"/>
                <owl:someValuesFrom rdf:resource="http://blulab.chpc.utah.edu/ontologies/ModifierOntology.owl#DefiniteExistence_Certainty"/>
            </owl:Restriction>
        </rdfs:subClassOf>
        <rdfs:subClassOf>
            <owl:Restriction>
                <owl:onProperty rdf:resource="http://blulab.chpc.utah.edu/ontologies/SchemaOntology.owl#hasSemAttribute"/>
                <owl:someValuesFrom rdf:resource="http://blulab.chpc.utah.edu/ontologies/ModifierOntology.owl#Overlap_DocTimeRel"/>
            </owl:Restriction>
        </rdfs:subClassOf>
        <rdfs:subClassOf>
            <owl:Restriction>
                <owl:onProperty rdf:resource="http://blulab.chpc.utah.edu/ontologies/SchemaOntology.owl#hasSemAttribute"/>
                <owl:someValuesFrom rdf:resource="http://blulab.chpc.utah.edu/ontologies/ModifierOntology.owl#Patient_Experiencer"/>
            </owl:Restriction>
        </rdfs:subClassOf>
        <SchemaOntology:altLabel rdf:datatype="http://www.w3.org/2001/XMLSchema#string">diameter narrowing</SchemaOntology:altLabel>
        <SchemaOntology:altLabel rdf:datatype="http://www.w3.org/2001/XMLSchema#string">diameter reduction</SchemaOntology:altLabel>
        <SchemaOntology:altLabel rdf:datatype="http://www.w3.org/2001/XMLSchema#string">flow narrowing</SchemaOntology:altLabel>
        <SchemaOntology:altLabel rdf:datatype="http://www.w3.org/2001/XMLSchema#string">flow reduction</SchemaOntology:altLabel>
        <SchemaOntology:altLabel rdf:datatype="http://www.w3.org/2001/XMLSchema#string">lumenal narrowing</SchemaOntology:altLabel>
        <SchemaOntology:prefLabel rdf:datatype="http://www.w3.org/2001/XMLSchema#string">lumenal reduction</SchemaOntology:prefLabel>
    </owl:Class>
    


    <!-- http://blulab.chpc.utah.edu/ontologies/schema/bscuba/carotidStenosis.owl#KA318 -->

    <owl:Class rdf:about="http://blulab.chpc.utah.edu/ontologies/schema/bscuba/carotidStenosis.owl#KA318">
        <rdfs:label rdf:datatype="http://www.w3.org/2001/XMLSchema#string">filling defect</rdfs:label>
        <rdfs:subClassOf rdf:resource="http://blulab.chpc.utah.edu/ontologies/SchemaOntology.owl#Problem"/>
        <rdfs:subClassOf>
            <owl:Restriction>
                <owl:onProperty rdf:resource="http://blulab.chpc.utah.edu/ontologies/SchemaOntology.owl#hasSemAttribute"/>
                <owl:someValuesFrom rdf:resource="http://blulab.chpc.utah.edu/ontologies/ModifierOntology.owl#Overlap_DocTimeRel"/>
            </owl:Restriction>
        </rdfs:subClassOf>
        <rdfs:subClassOf>
            <owl:Restriction>
                <owl:onProperty rdf:resource="http://blulab.chpc.utah.edu/ontologies/SchemaOntology.owl#hasSemAttribute"/>
                <owl:someValuesFrom rdf:resource="http://blulab.chpc.utah.edu/ontologies/ModifierOntology.owl#DefiniteExistence_Certainty"/>
            </owl:Restriction>
        </rdfs:subClassOf>
        <rdfs:subClassOf>
            <owl:Restriction>
                <owl:onProperty rdf:resource="http://blulab.chpc.utah.edu/ontologies/SchemaOntology.owl#hasSemAttribute"/>
                <owl:someValuesFrom rdf:resource="http://blulab.chpc.utah.edu/ontologies/ModifierOntology.owl#Patient_Experiencer"/>
            </owl:Restriction>
        </rdfs:subClassOf>
        <SchemaOntology:prefLabel rdf:datatype="http://www.w3.org/2001/XMLSchema#string"></SchemaOntology:prefLabel>
        <ModifierOntology:prefCUI rdf:datatype="http://www.w3.org/2001/XMLSchema#string">C0332555</ModifierOntology:prefCUI>
        <SchemaOntology:altLabel rdf:datatype="http://www.w3.org/2001/XMLSchema#string">Filling defect</SchemaOntology:altLabel>
        <SchemaOntology:altLabel rdf:datatype="http://www.w3.org/2001/XMLSchema#string">Filling defect (finding)</SchemaOntology:altLabel>
        <SchemaOntology:altLabel rdf:datatype="http://www.w3.org/2001/XMLSchema#string">Filling defect, NOS</SchemaOntology:altLabel>
        <SchemaOntology:altLabel rdf:datatype="http://www.w3.org/2001/XMLSchema#string">defect filling</SchemaOntology:altLabel>
        <SchemaOntology:altLabel rdf:datatype="http://www.w3.org/2001/XMLSchema#string">defecto en el llenado</SchemaOntology:altLabel>
        <SchemaOntology:altLabel rdf:datatype="http://www.w3.org/2001/XMLSchema#string">defecto en el llenado (hallazgo)</SchemaOntology:altLabel>
        <SchemaOntology:altLabel rdf:datatype="http://www.w3.org/2001/XMLSchema#string">defects filling</SchemaOntology:altLabel>
        <SchemaOntology:altLabel rdf:datatype="http://www.w3.org/2001/XMLSchema#string">filling defect</SchemaOntology:altLabel>
    </owl:Class>
    


    <!-- http://blulab.chpc.utah.edu/ontologies/schema/bscuba/carotidStenosis.owl#KA319 -->

    <owl:Class rdf:about="http://blulab.chpc.utah.edu/ontologies/schema/bscuba/carotidStenosis.owl#KA319">
        <rdfs:label rdf:datatype="http://www.w3.org/2001/XMLSchema#string">aneurysm</rdfs:label>
        <rdfs:subClassOf rdf:resource="http://blulab.chpc.utah.edu/ontologies/SchemaOntology.owl#Problem"/>
        <rdfs:subClassOf>
            <owl:Restriction>
                <owl:onProperty rdf:resource="http://blulab.chpc.utah.edu/ontologies/SchemaOntology.owl#hasSemAttribute"/>
                <owl:someValuesFrom rdf:resource="http://blulab.chpc.utah.edu/ontologies/ModifierOntology.owl#Patient_Experiencer"/>
            </owl:Restriction>
        </rdfs:subClassOf>
        <rdfs:subClassOf>
            <owl:Restriction>
                <owl:onProperty rdf:resource="http://blulab.chpc.utah.edu/ontologies/SchemaOntology.owl#hasSemAttribute"/>
                <owl:someValuesFrom rdf:resource="http://blulab.chpc.utah.edu/ontologies/ModifierOntology.owl#DefiniteExistence_Certainty"/>
            </owl:Restriction>
        </rdfs:subClassOf>
        <rdfs:subClassOf>
            <owl:Restriction>
                <owl:onProperty rdf:resource="http://blulab.chpc.utah.edu/ontologies/SchemaOntology.owl#hasSemAttribute"/>
                <owl:someValuesFrom rdf:resource="http://blulab.chpc.utah.edu/ontologies/ModifierOntology.owl#Overlap_DocTimeRel"/>
            </owl:Restriction>
        </rdfs:subClassOf>
        <rdfs:subClassOf>
            <owl:Restriction>
                <owl:onProperty rdf:resource="http://blulab.chpc.utah.edu/ontologies/SchemaOntology.owl#hasSemAttribute"/>
                <owl:someValuesFrom rdf:resource="http://blulab.chpc.utah.edu/ontologies/ModifierOntology.owl#Mild_Severity"/>
            </owl:Restriction>
        </rdfs:subClassOf>
        <SchemaOntology:altLabel rdf:datatype="http://www.w3.org/2001/XMLSchema#string">ANEVRIZMA</SchemaOntology:altLabel>
        <SchemaOntology:altLabel rdf:datatype="http://www.w3.org/2001/XMLSchema#string">Aneurysm</SchemaOntology:altLabel>
        <SchemaOntology:prefLabel rdf:datatype="http://www.w3.org/2001/XMLSchema#string">Aneurysm</SchemaOntology:prefLabel>
        <SchemaOntology:altLabel rdf:datatype="http://www.w3.org/2001/XMLSchema#string">Aneurysm (disorder)</SchemaOntology:altLabel>
        <SchemaOntology:altLabel rdf:datatype="http://www.w3.org/2001/XMLSchema#string">Aneurysm (morphologic abnormality)</SchemaOntology:altLabel>
        <SchemaOntology:altLabel rdf:datatype="http://www.w3.org/2001/XMLSchema#string">Aneurysm - lesion</SchemaOntology:altLabel>
        <SchemaOntology:altLabel rdf:datatype="http://www.w3.org/2001/XMLSchema#string">Aneurysm - lesion (qualifier value)</SchemaOntology:altLabel>
        <SchemaOntology:altLabel rdf:datatype="http://www.w3.org/2001/XMLSchema#string">Aneurysm NOS</SchemaOntology:altLabel>
        <SchemaOntology:altLabel rdf:datatype="http://www.w3.org/2001/XMLSchema#string">Aneurysm NOS (disorder)</SchemaOntology:altLabel>
        <SchemaOntology:altLabel rdf:datatype="http://www.w3.org/2001/XMLSchema#string">Aneurysm [Disease/Finding]</SchemaOntology:altLabel>
        <SchemaOntology:altLabel rdf:datatype="http://www.w3.org/2001/XMLSchema#string">Aneurysm of unspecified site</SchemaOntology:altLabel>
        <SchemaOntology:altLabel rdf:datatype="http://www.w3.org/2001/XMLSchema#string">Aneurysm, NOS</SchemaOntology:altLabel>
        <SchemaOntology:altLabel rdf:datatype="http://www.w3.org/2001/XMLSchema#string">Aneurysmal dilatation</SchemaOntology:altLabel>
        <SchemaOntology:altLabel rdf:datatype="http://www.w3.org/2001/XMLSchema#string">Aneurysmal dilatation, NOS</SchemaOntology:altLabel>
        <SchemaOntology:altLabel rdf:datatype="http://www.w3.org/2001/XMLSchema#string">Aneurysms</SchemaOntology:altLabel>
        <ModifierOntology:prefCUI rdf:datatype="http://www.w3.org/2001/XMLSchema#string">C0002940</ModifierOntology:prefCUI>
        <SchemaOntology:definition rdf:datatype="http://www.w3.org/2001/XMLSchema#string">Pathological outpouching or sac-like dilatation in the wall of any blood vessel (ARTERIES or VEINS) or the heart (HEART ANEURYSM). It indicates a thin and weakened area in the wall which may later rupture. Aneurysms are classified by location, etiology, or other characteristics.</SchemaOntology:definition>
        <SchemaOntology:altLabel rdf:datatype="http://www.w3.org/2001/XMLSchema#string">Unspecified aneurysm</SchemaOntology:altLabel>
        <SchemaOntology:altLabel rdf:datatype="http://www.w3.org/2001/XMLSchema#string">Unspecified aneurysm (disorder)</SchemaOntology:altLabel>
        <SchemaOntology:altLabel rdf:datatype="http://www.w3.org/2001/XMLSchema#string">aneurysm of unspecified site</SchemaOntology:altLabel>
        <SchemaOntology:altLabel rdf:datatype="http://www.w3.org/2001/XMLSchema#string">aneurysm of unspecified site (diagnosis)</SchemaOntology:altLabel>
        <SchemaOntology:altLabel rdf:datatype="http://www.w3.org/2001/XMLSchema#string">aneurysmal dilatation</SchemaOntology:altLabel>
        <SchemaOntology:altLabel rdf:datatype="http://www.w3.org/2001/XMLSchema#string">aneurysms</SchemaOntology:altLabel>
        <SchemaOntology:altLabel rdf:datatype="http://www.w3.org/2001/XMLSchema#string">aneuryzma</SchemaOntology:altLabel>
        <SchemaOntology:altLabel rdf:datatype="http://www.w3.org/2001/XMLSchema#string">artery; dilatation</SchemaOntology:altLabel>
    </owl:Class>
    


    <!-- http://blulab.chpc.utah.edu/ontologies/schema/bscuba/carotidStenosis.owl#KA320 -->

    <owl:Class rdf:about="http://blulab.chpc.utah.edu/ontologies/schema/bscuba/carotidStenosis.owl#KA320">
        <rdfs:label rdf:datatype="http://www.w3.org/2001/XMLSchema#string">occlusion</rdfs:label>
        <rdfs:subClassOf rdf:resource="http://blulab.chpc.utah.edu/ontologies/SchemaOntology.owl#Problem"/>
        <rdfs:subClassOf>
            <owl:Restriction>
                <owl:onProperty rdf:resource="http://blulab.chpc.utah.edu/ontologies/SchemaOntology.owl#hasSemAttribute"/>
                <owl:someValuesFrom rdf:resource="http://blulab.chpc.utah.edu/ontologies/ModifierOntology.owl#Patient_Experiencer"/>
            </owl:Restriction>
        </rdfs:subClassOf>
        <rdfs:subClassOf>
            <owl:Restriction>
                <owl:onProperty rdf:resource="http://blulab.chpc.utah.edu/ontologies/SchemaOntology.owl#hasSemAttribute"/>
                <owl:someValuesFrom rdf:resource="http://blulab.chpc.utah.edu/ontologies/ModifierOntology.owl#Overlap_DocTimeRel"/>
            </owl:Restriction>
        </rdfs:subClassOf>
        <rdfs:subClassOf>
            <owl:Restriction>
                <owl:onProperty rdf:resource="http://blulab.chpc.utah.edu/ontologies/SchemaOntology.owl#hasSemAttribute"/>
                <owl:someValuesFrom rdf:resource="http://blulab.chpc.utah.edu/ontologies/ModifierOntology.owl#DefiniteExistence_Certainty"/>
            </owl:Restriction>
        </rdfs:subClassOf>
        <SchemaOntology:altLabel rdf:datatype="http://www.w3.org/2001/XMLSchema#string">Block</SchemaOntology:altLabel>
        <SchemaOntology:altLabel rdf:datatype="http://www.w3.org/2001/XMLSchema#string">Block, NOS</SchemaOntology:altLabel>
        <SchemaOntology:definition rdf:datatype="http://www.w3.org/2001/XMLSchema#string">Blockage of a passageway.</SchemaOntology:definition>
        <ModifierOntology:prefCUI rdf:datatype="http://www.w3.org/2001/XMLSchema#string">C0028778</ModifierOntology:prefCUI>
        <SchemaOntology:altLabel rdf:datatype="http://www.w3.org/2001/XMLSchema#string">OBSTRUCTION</SchemaOntology:altLabel>
        <SchemaOntology:altLabel rdf:datatype="http://www.w3.org/2001/XMLSchema#string">Obstrucción</SchemaOntology:altLabel>
        <SchemaOntology:altLabel rdf:datatype="http://www.w3.org/2001/XMLSchema#string">Obstrucción NEOM</SchemaOntology:altLabel>
        <SchemaOntology:altLabel rdf:datatype="http://www.w3.org/2001/XMLSchema#string">Obstructio</SchemaOntology:altLabel>
        <SchemaOntology:altLabel rdf:datatype="http://www.w3.org/2001/XMLSchema#string">Obstructio k.m.n.</SchemaOntology:altLabel>
        <SchemaOntology:altLabel rdf:datatype="http://www.w3.org/2001/XMLSchema#string">Obstruction</SchemaOntology:altLabel>
        <SchemaOntology:prefLabel rdf:datatype="http://www.w3.org/2001/XMLSchema#string">Obstruction</SchemaOntology:prefLabel>
        <SchemaOntology:altLabel rdf:datatype="http://www.w3.org/2001/XMLSchema#string">Obstruction (morphologic abnormality)</SchemaOntology:altLabel>
        <SchemaOntology:altLabel rdf:datatype="http://www.w3.org/2001/XMLSchema#string">Obstruction NOS</SchemaOntology:altLabel>
        <SchemaOntology:altLabel rdf:datatype="http://www.w3.org/2001/XMLSchema#string">Obstruction, NOS</SchemaOntology:altLabel>
        <SchemaOntology:altLabel rdf:datatype="http://www.w3.org/2001/XMLSchema#string">Obstrukce</SchemaOntology:altLabel>
        <SchemaOntology:altLabel rdf:datatype="http://www.w3.org/2001/XMLSchema#string">Obstrukce NOS</SchemaOntology:altLabel>
        <SchemaOntology:altLabel rdf:datatype="http://www.w3.org/2001/XMLSchema#string">Obstrução</SchemaOntology:altLabel>
        <SchemaOntology:altLabel rdf:datatype="http://www.w3.org/2001/XMLSchema#string">Occlusion</SchemaOntology:altLabel>
        <SchemaOntology:altLabel rdf:datatype="http://www.w3.org/2001/XMLSchema#string">Ostruzione NAS</SchemaOntology:altLabel>
        <SchemaOntology:altLabel rdf:datatype="http://www.w3.org/2001/XMLSchema#string">block</SchemaOntology:altLabel>
        <SchemaOntology:altLabel rdf:datatype="http://www.w3.org/2001/XMLSchema#string">blocked</SchemaOntology:altLabel>
        <SchemaOntology:altLabel rdf:datatype="http://www.w3.org/2001/XMLSchema#string">blocks</SchemaOntology:altLabel>
        <SchemaOntology:altLabel rdf:datatype="http://www.w3.org/2001/XMLSchema#string">bloqueo</SchemaOntology:altLabel>
        <SchemaOntology:altLabel rdf:datatype="http://www.w3.org/2001/XMLSchema#string">obstrucción</SchemaOntology:altLabel>
        <SchemaOntology:altLabel rdf:datatype="http://www.w3.org/2001/XMLSchema#string">obstrucción (anomalía morfológica)</SchemaOntology:altLabel>
        <SchemaOntology:altLabel rdf:datatype="http://www.w3.org/2001/XMLSchema#string">obstructie</SchemaOntology:altLabel>
        <SchemaOntology:altLabel rdf:datatype="http://www.w3.org/2001/XMLSchema#string">obstruction</SchemaOntology:altLabel>
        <SchemaOntology:altLabel rdf:datatype="http://www.w3.org/2001/XMLSchema#string">obstructions</SchemaOntology:altLabel>
        <SchemaOntology:altLabel rdf:datatype="http://www.w3.org/2001/XMLSchema#string">occluded</SchemaOntology:altLabel>
        <SchemaOntology:altLabel rdf:datatype="http://www.w3.org/2001/XMLSchema#string">occluding</SchemaOntology:altLabel>
        <SchemaOntology:altLabel rdf:datatype="http://www.w3.org/2001/XMLSchema#string">occlusion</SchemaOntology:altLabel>
        <SchemaOntology:altLabel rdf:datatype="http://www.w3.org/2001/XMLSchema#string">occlusions</SchemaOntology:altLabel>
        <SchemaOntology:altLabel rdf:datatype="http://www.w3.org/2001/XMLSchema#string">oclusión</SchemaOntology:altLabel>
        <SchemaOntology:altLabel rdf:datatype="http://www.w3.org/2001/XMLSchema#string">閉塞</SchemaOntology:altLabel>
        <SchemaOntology:altLabel rdf:datatype="http://www.w3.org/2001/XMLSchema#string">閉塞ＮＯＳ</SchemaOntology:altLabel>
        <SchemaOntology:altLabel rdf:datatype="http://www.w3.org/2001/XMLSchema#string">ﾍｲｿｸ</SchemaOntology:altLabel>
        <SchemaOntology:altLabel rdf:datatype="http://www.w3.org/2001/XMLSchema#string">ﾍｲｿｸNOS</SchemaOntology:altLabel>
    </owl:Class>
    


    <!-- http://blulab.chpc.utah.edu/ontologies/schema/bscuba/carotidStenosis.owl#KA321 -->

    <owl:Class rdf:about="http://blulab.chpc.utah.edu/ontologies/schema/bscuba/carotidStenosis.owl#KA321">
        <rdfs:label rdf:datatype="http://www.w3.org/2001/XMLSchema#string">stenosis</rdfs:label>
        <rdfs:subClassOf rdf:resource="http://blulab.chpc.utah.edu/ontologies/SchemaOntology.owl#Problem"/>
        <rdfs:subClassOf>
            <owl:Restriction>
                <owl:onProperty rdf:resource="http://blulab.chpc.utah.edu/ontologies/SchemaOntology.owl#hasSemAttribute"/>
                <owl:someValuesFrom rdf:resource="http://blulab.chpc.utah.edu/ontologies/ModifierOntology.owl#DefiniteExistence_Certainty"/>
            </owl:Restriction>
        </rdfs:subClassOf>
        <rdfs:subClassOf>
            <owl:Restriction>
                <owl:onProperty rdf:resource="http://blulab.chpc.utah.edu/ontologies/SchemaOntology.owl#hasSemAttribute"/>
                <owl:someValuesFrom rdf:resource="http://blulab.chpc.utah.edu/ontologies/ModifierOntology.owl#Overlap_DocTimeRel"/>
            </owl:Restriction>
        </rdfs:subClassOf>
        <rdfs:subClassOf>
            <owl:Restriction>
                <owl:onProperty rdf:resource="http://blulab.chpc.utah.edu/ontologies/SchemaOntology.owl#hasSemAttribute"/>
                <owl:someValuesFrom rdf:resource="http://blulab.chpc.utah.edu/ontologies/ModifierOntology.owl#Patient_Experiencer"/>
            </owl:Restriction>
        </rdfs:subClassOf>
        <SchemaOntology:altLabel rdf:datatype="http://www.w3.org/2001/XMLSchema#string">Acquired stenosis</SchemaOntology:altLabel>
        <ModifierOntology:prefCUI rdf:datatype="http://www.w3.org/2001/XMLSchema#string">C1261287</ModifierOntology:prefCUI>
        <SchemaOntology:altLabel rdf:datatype="http://www.w3.org/2001/XMLSchema#string">CONSTRICTION PATHOL</SchemaOntology:altLabel>
        <SchemaOntology:altLabel rdf:datatype="http://www.w3.org/2001/XMLSchema#string">Constricción Patológica</SchemaOntology:altLabel>
        <SchemaOntology:altLabel rdf:datatype="http://www.w3.org/2001/XMLSchema#string">Constrictie, pathologische</SchemaOntology:altLabel>
        <SchemaOntology:altLabel rdf:datatype="http://www.w3.org/2001/XMLSchema#string">Constriction</SchemaOntology:altLabel>
        <SchemaOntology:altLabel rdf:datatype="http://www.w3.org/2001/XMLSchema#string">Constriction (qualifier value)</SchemaOntology:altLabel>
        <SchemaOntology:altLabel rdf:datatype="http://www.w3.org/2001/XMLSchema#string">Constriction, NOS</SchemaOntology:altLabel>
        <SchemaOntology:altLabel rdf:datatype="http://www.w3.org/2001/XMLSchema#string">Constriction, Pathologic [Disease/Finding]</SchemaOntology:altLabel>
        <SchemaOntology:altLabel rdf:datatype="http://www.w3.org/2001/XMLSchema#string">Constrição Patológica</SchemaOntology:altLabel>
        <SchemaOntology:altLabel rdf:datatype="http://www.w3.org/2001/XMLSchema#string">Costrizione patologica</SchemaOntology:altLabel>
        <SchemaOntology:altLabel rdf:datatype="http://www.w3.org/2001/XMLSchema#string">Einengung</SchemaOntology:altLabel>
        <SchemaOntology:altLabel rdf:datatype="http://www.w3.org/2001/XMLSchema#string">Estenose</SchemaOntology:altLabel>
        <SchemaOntology:altLabel rdf:datatype="http://www.w3.org/2001/XMLSchema#string">Estenosis</SchemaOntology:altLabel>
        <SchemaOntology:altLabel rdf:datatype="http://www.w3.org/2001/XMLSchema#string">Estrechamiento Patológico</SchemaOntology:altLabel>
        <SchemaOntology:altLabel rdf:datatype="http://www.w3.org/2001/XMLSchema#string">Estreitamento Patológico</SchemaOntology:altLabel>
        <SchemaOntology:altLabel rdf:datatype="http://www.w3.org/2001/XMLSchema#string">Konstriktion, pathologische</SchemaOntology:altLabel>
        <SchemaOntology:altLabel rdf:datatype="http://www.w3.org/2001/XMLSchema#string">PATHOL CONSTRICTION</SchemaOntology:altLabel>
        <SchemaOntology:altLabel rdf:datatype="http://www.w3.org/2001/XMLSchema#string">Pathologic Constriction</SchemaOntology:altLabel>
        <SchemaOntology:altLabel rdf:datatype="http://www.w3.org/2001/XMLSchema#string">Pathologic Constrictions</SchemaOntology:altLabel>
        <SchemaOntology:altLabel rdf:datatype="http://www.w3.org/2001/XMLSchema#string">Pathological Constriction</SchemaOntology:altLabel>
        <SchemaOntology:altLabel rdf:datatype="http://www.w3.org/2001/XMLSchema#string">Pathologische constrictie</SchemaOntology:altLabel>
        <SchemaOntology:altLabel rdf:datatype="http://www.w3.org/2001/XMLSchema#string">Patologinen konstriktio</SchemaOntology:altLabel>
        <SchemaOntology:altLabel rdf:datatype="http://www.w3.org/2001/XMLSchema#string">Restringimento</SchemaOntology:altLabel>
        <SchemaOntology:altLabel rdf:datatype="http://www.w3.org/2001/XMLSchema#string">Rétrécissement</SchemaOntology:altLabel>
        <SchemaOntology:altLabel rdf:datatype="http://www.w3.org/2001/XMLSchema#string">SDAVLIVANIE PATOLOGICHESKOE</SchemaOntology:altLabel>
        <SchemaOntology:altLabel rdf:datatype="http://www.w3.org/2001/XMLSchema#string">STENOSIS</SchemaOntology:altLabel>
        <SchemaOntology:altLabel rdf:datatype="http://www.w3.org/2001/XMLSchema#string">STRICTURE</SchemaOntology:altLabel>
        <SchemaOntology:altLabel rdf:datatype="http://www.w3.org/2001/XMLSchema#string">Stenose</SchemaOntology:altLabel>
        <SchemaOntology:altLabel rdf:datatype="http://www.w3.org/2001/XMLSchema#string">Stenoses</SchemaOntology:altLabel>
        <SchemaOntology:altLabel rdf:datatype="http://www.w3.org/2001/XMLSchema#string">Stenosi</SchemaOntology:altLabel>
        <SchemaOntology:prefLabel rdf:datatype="http://www.w3.org/2001/XMLSchema#string">Stenosis</SchemaOntology:prefLabel>
        <SchemaOntology:altLabel rdf:datatype="http://www.w3.org/2001/XMLSchema#string">Stenosis</SchemaOntology:altLabel>
        <SchemaOntology:altLabel rdf:datatype="http://www.w3.org/2001/XMLSchema#string">Stenosis (morphologic abnormality)</SchemaOntology:altLabel>
        <SchemaOntology:altLabel rdf:datatype="http://www.w3.org/2001/XMLSchema#string">Stenosis, NOS</SchemaOntology:altLabel>
        <SchemaOntology:altLabel rdf:datatype="http://www.w3.org/2001/XMLSchema#string">Stricture</SchemaOntology:altLabel>
        <SchemaOntology:altLabel rdf:datatype="http://www.w3.org/2001/XMLSchema#string">Stricture (morphologic abnormality)</SchemaOntology:altLabel>
        <SchemaOntology:altLabel rdf:datatype="http://www.w3.org/2001/XMLSchema#string">Stricture, NOS</SchemaOntology:altLabel>
        <SchemaOntology:altLabel rdf:datatype="http://www.w3.org/2001/XMLSchema#string">Strictures</SchemaOntology:altLabel>
        <SchemaOntology:altLabel rdf:datatype="http://www.w3.org/2001/XMLSchema#string">Sténose pathologique</SchemaOntology:altLabel>
        <SchemaOntology:definition rdf:datatype="http://www.w3.org/2001/XMLSchema#string">The condition of an anatomical structure&amp;#39;s being constricted beyond normal dimensions.</SchemaOntology:definition>
        <SchemaOntology:altLabel rdf:datatype="http://www.w3.org/2001/XMLSchema#string">Verengung</SchemaOntology:altLabel>
        <SchemaOntology:altLabel rdf:datatype="http://www.w3.org/2001/XMLSchema#string">Zwężenie patologiczne</SchemaOntology:altLabel>
        <SchemaOntology:altLabel rdf:datatype="http://www.w3.org/2001/XMLSchema#string">abnormal narrowing</SchemaOntology:altLabel>
        <SchemaOntology:altLabel rdf:datatype="http://www.w3.org/2001/XMLSchema#string">abnormal narrowing of a duct or passage</SchemaOntology:altLabel>
        <SchemaOntology:altLabel rdf:datatype="http://www.w3.org/2001/XMLSchema#string">constriction</SchemaOntology:altLabel>
        <SchemaOntology:altLabel rdf:datatype="http://www.w3.org/2001/XMLSchema#string">estenosis</SchemaOntology:altLabel>
        <SchemaOntology:altLabel rdf:datatype="http://www.w3.org/2001/XMLSchema#string">estenosis (anomalía morfológica)</SchemaOntology:altLabel>
        <SchemaOntology:altLabel rdf:datatype="http://www.w3.org/2001/XMLSchema#string">estenosis adquirida</SchemaOntology:altLabel>
        <SchemaOntology:altLabel rdf:datatype="http://www.w3.org/2001/XMLSchema#string">estenosis adquirida (anomalía morfológica)</SchemaOntology:altLabel>
        <SchemaOntology:altLabel rdf:datatype="http://www.w3.org/2001/XMLSchema#string">estrechez</SchemaOntology:altLabel>
        <SchemaOntology:altLabel rdf:datatype="http://www.w3.org/2001/XMLSchema#string">estrechez (anomalía morfológica)</SchemaOntology:altLabel>
        <SchemaOntology:altLabel rdf:datatype="http://www.w3.org/2001/XMLSchema#string">estrechez adquirida</SchemaOntology:altLabel>
        <SchemaOntology:altLabel rdf:datatype="http://www.w3.org/2001/XMLSchema#string">konstrikce (patologie)</SchemaOntology:altLabel>
        <SchemaOntology:altLabel rdf:datatype="http://www.w3.org/2001/XMLSchema#string">narrowing</SchemaOntology:altLabel>
        <SchemaOntology:altLabel rdf:datatype="http://www.w3.org/2001/XMLSchema#string">stenose</SchemaOntology:altLabel>
        <SchemaOntology:altLabel rdf:datatype="http://www.w3.org/2001/XMLSchema#string">stenoses</SchemaOntology:altLabel>
        <SchemaOntology:altLabel rdf:datatype="http://www.w3.org/2001/XMLSchema#string">stenosi</SchemaOntology:altLabel>
        <SchemaOntology:altLabel rdf:datatype="http://www.w3.org/2001/XMLSchema#string">stenosis</SchemaOntology:altLabel>
        <SchemaOntology:altLabel rdf:datatype="http://www.w3.org/2001/XMLSchema#string">stenóza</SchemaOntology:altLabel>
        <SchemaOntology:altLabel rdf:datatype="http://www.w3.org/2001/XMLSchema#string">stenózy</SchemaOntology:altLabel>
        <SchemaOntology:altLabel rdf:datatype="http://www.w3.org/2001/XMLSchema#string">stricture</SchemaOntology:altLabel>
        <SchemaOntology:altLabel rdf:datatype="http://www.w3.org/2001/XMLSchema#string">strictures</SchemaOntology:altLabel>
        <SchemaOntology:altLabel rdf:datatype="http://www.w3.org/2001/XMLSchema#string">striktura</SchemaOntology:altLabel>
        <SchemaOntology:altLabel rdf:datatype="http://www.w3.org/2001/XMLSchema#string">striktury</SchemaOntology:altLabel>
    </owl:Class>
    


    <!-- http://blulab.chpc.utah.edu/ontologies/schema/bscuba/carotidStenosis.owl#KA322 -->

    <owl:Class rdf:about="http://blulab.chpc.utah.edu/ontologies/schema/bscuba/carotidStenosis.owl#KA322">
        <rdfs:label rdf:datatype="http://www.w3.org/2001/XMLSchema#string">pseudoaneurysm</rdfs:label>
        <rdfs:subClassOf rdf:resource="http://blulab.chpc.utah.edu/ontologies/SchemaOntology.owl#Element"/>
        <rdfs:subClassOf>
            <owl:Restriction>
                <owl:onProperty rdf:resource="http://blulab.chpc.utah.edu/ontologies/SchemaOntology.owl#hasSemAttribute"/>
                <owl:someValuesFrom rdf:resource="http://blulab.chpc.utah.edu/ontologies/ModifierOntology.owl#DefiniteExistence_Certainty"/>
            </owl:Restriction>
        </rdfs:subClassOf>
        <rdfs:subClassOf>
            <owl:Restriction>
                <owl:onProperty rdf:resource="http://blulab.chpc.utah.edu/ontologies/SchemaOntology.owl#hasSemAttribute"/>
                <owl:someValuesFrom rdf:resource="http://blulab.chpc.utah.edu/ontologies/ModifierOntology.owl#Patient_Experiencer"/>
            </owl:Restriction>
        </rdfs:subClassOf>
        <rdfs:subClassOf>
            <owl:Restriction>
                <owl:onProperty rdf:resource="http://blulab.chpc.utah.edu/ontologies/SchemaOntology.owl#hasSemAttribute"/>
                <owl:someValuesFrom rdf:resource="http://blulab.chpc.utah.edu/ontologies/ModifierOntology.owl#Overlap_DocTimeRel"/>
            </owl:Restriction>
        </rdfs:subClassOf>
        <SchemaOntology:altLabel rdf:datatype="http://www.w3.org/2001/XMLSchema#string">ANEVRIZMA LOZHNAIA</SchemaOntology:altLabel>
        <SchemaOntology:altLabel rdf:datatype="http://www.w3.org/2001/XMLSchema#string">Aneurisma Falso</SchemaOntology:altLabel>
        <SchemaOntology:altLabel rdf:datatype="http://www.w3.org/2001/XMLSchema#string">Aneurisma espurio</SchemaOntology:altLabel>
        <SchemaOntology:altLabel rdf:datatype="http://www.w3.org/2001/XMLSchema#string">Aneurisma espúrio</SchemaOntology:altLabel>
        <SchemaOntology:altLabel rdf:datatype="http://www.w3.org/2001/XMLSchema#string">Aneurisma falso</SchemaOntology:altLabel>
        <SchemaOntology:altLabel rdf:datatype="http://www.w3.org/2001/XMLSchema#string">Aneurisma spurio</SchemaOntology:altLabel>
        <SchemaOntology:altLabel rdf:datatype="http://www.w3.org/2001/XMLSchema#string">Aneurysm, False</SchemaOntology:altLabel>
        <SchemaOntology:altLabel rdf:datatype="http://www.w3.org/2001/XMLSchema#string">Aneurysm, False [Disease/Finding]</SchemaOntology:altLabel>
        <SchemaOntology:altLabel rdf:datatype="http://www.w3.org/2001/XMLSchema#string">Aneurysm, falskt</SchemaOntology:altLabel>
        <SchemaOntology:altLabel rdf:datatype="http://www.w3.org/2001/XMLSchema#string">Aneurysm;false</SchemaOntology:altLabel>
        <SchemaOntology:altLabel rdf:datatype="http://www.w3.org/2001/XMLSchema#string">Aneurysma spurium</SchemaOntology:altLabel>
        <SchemaOntology:altLabel rdf:datatype="http://www.w3.org/2001/XMLSchema#string">Aneurysma, falsches</SchemaOntology:altLabel>
        <SchemaOntology:altLabel rdf:datatype="http://www.w3.org/2001/XMLSchema#string">Aneurysma, vals</SchemaOntology:altLabel>
        <SchemaOntology:altLabel rdf:datatype="http://www.w3.org/2001/XMLSchema#string">Aneurysmal haematoma</SchemaOntology:altLabel>
        <SchemaOntology:altLabel rdf:datatype="http://www.w3.org/2001/XMLSchema#string">Aneurysmal hematoma</SchemaOntology:altLabel>
        <SchemaOntology:altLabel rdf:datatype="http://www.w3.org/2001/XMLSchema#string">Aneurysms, False</SchemaOntology:altLabel>
        <ModifierOntology:prefCUI rdf:datatype="http://www.w3.org/2001/XMLSchema#string">C1510412</ModifierOntology:prefCUI>
        <SchemaOntology:altLabel rdf:datatype="http://www.w3.org/2001/XMLSchema#string">Cévní pseudoaneurysma</SchemaOntology:altLabel>
        <SchemaOntology:altLabel rdf:datatype="http://www.w3.org/2001/XMLSchema#string">Falešné aneurysma</SchemaOntology:altLabel>
        <SchemaOntology:altLabel rdf:datatype="http://www.w3.org/2001/XMLSchema#string">False Aneurysm</SchemaOntology:altLabel>
        <SchemaOntology:altLabel rdf:datatype="http://www.w3.org/2001/XMLSchema#string">False Aneurysms</SchemaOntology:altLabel>
        <SchemaOntology:altLabel rdf:datatype="http://www.w3.org/2001/XMLSchema#string">False aneurysm</SchemaOntology:altLabel>
        <SchemaOntology:altLabel rdf:datatype="http://www.w3.org/2001/XMLSchema#string">Falskt aneurisme</SchemaOntology:altLabel>
        <SchemaOntology:altLabel rdf:datatype="http://www.w3.org/2001/XMLSchema#string">Falso Aneurisma</SchemaOntology:altLabel>
        <SchemaOntology:altLabel rdf:datatype="http://www.w3.org/2001/XMLSchema#string">Falso aneurisma</SchemaOntology:altLabel>
        <SchemaOntology:altLabel rdf:datatype="http://www.w3.org/2001/XMLSchema#string">Faux anévrisme</SchemaOntology:altLabel>
        <SchemaOntology:altLabel rdf:datatype="http://www.w3.org/2001/XMLSchema#string">Faux anévrysme</SchemaOntology:altLabel>
        <SchemaOntology:altLabel rdf:datatype="http://www.w3.org/2001/XMLSchema#string">Nepravé aneurysma</SchemaOntology:altLabel>
        <SchemaOntology:definition rdf:datatype="http://www.w3.org/2001/XMLSchema#string">Not an aneurysm but a well-defined collection of blood and CONNECTIVE TISSUE outside the wall of a blood vessel or the heart. It is the containment of a ruptured blood vessel or heart, such as sealing a rupture of the left ventricle. False aneurysm is formed by organized THROMBUS and HEMATOMA in surrounding tissue.</SchemaOntology:definition>
        <SchemaOntology:altLabel rdf:datatype="http://www.w3.org/2001/XMLSchema#string">PSEUDOANEURYSM</SchemaOntology:altLabel>
        <SchemaOntology:altLabel rdf:datatype="http://www.w3.org/2001/XMLSchema#string">PSEVDOANEVRIZMA</SchemaOntology:altLabel>
        <SchemaOntology:altLabel rdf:datatype="http://www.w3.org/2001/XMLSchema#string">Pseudaneurisma</SchemaOntology:altLabel>
        <SchemaOntology:altLabel rdf:datatype="http://www.w3.org/2001/XMLSchema#string">Pseudo-Aneurisma</SchemaOntology:altLabel>
        <SchemaOntology:altLabel rdf:datatype="http://www.w3.org/2001/XMLSchema#string">Pseudo-anévrisme</SchemaOntology:altLabel>
        <SchemaOntology:altLabel rdf:datatype="http://www.w3.org/2001/XMLSchema#string">Pseudo-anévrysme</SchemaOntology:altLabel>
        <SchemaOntology:altLabel rdf:datatype="http://www.w3.org/2001/XMLSchema#string">Pseudo-anévrysme vasculaire</SchemaOntology:altLabel>
        <SchemaOntology:altLabel rdf:datatype="http://www.w3.org/2001/XMLSchema#string">Pseudoaneurisma</SchemaOntology:altLabel>
        <SchemaOntology:altLabel rdf:datatype="http://www.w3.org/2001/XMLSchema#string">Pseudoaneurisma vascolare</SchemaOntology:altLabel>
        <SchemaOntology:altLabel rdf:datatype="http://www.w3.org/2001/XMLSchema#string">Pseudoaneurisma vascular</SchemaOntology:altLabel>
        <SchemaOntology:altLabel rdf:datatype="http://www.w3.org/2001/XMLSchema#string">Pseudoaneurisme</SchemaOntology:altLabel>
        <SchemaOntology:altLabel rdf:datatype="http://www.w3.org/2001/XMLSchema#string">Pseudoaneurysm</SchemaOntology:altLabel>
        <SchemaOntology:prefLabel rdf:datatype="http://www.w3.org/2001/XMLSchema#string">Pseudoaneurysm</SchemaOntology:prefLabel>
        <SchemaOntology:altLabel rdf:datatype="http://www.w3.org/2001/XMLSchema#string">Pseudoaneurysm (disorder)</SchemaOntology:altLabel>
        <SchemaOntology:altLabel rdf:datatype="http://www.w3.org/2001/XMLSchema#string">Pseudoaneurysm (morphologic abnormality)</SchemaOntology:altLabel>
        <SchemaOntology:altLabel rdf:datatype="http://www.w3.org/2001/XMLSchema#string">Pseudoaneurysma</SchemaOntology:altLabel>
        <SchemaOntology:altLabel rdf:datatype="http://www.w3.org/2001/XMLSchema#string">Pseudoaneurysms</SchemaOntology:altLabel>
        <SchemaOntology:altLabel rdf:datatype="http://www.w3.org/2001/XMLSchema#string">Pseudoanévrisme</SchemaOntology:altLabel>
        <SchemaOntology:altLabel rdf:datatype="http://www.w3.org/2001/XMLSchema#string">Pseudoanévrysme</SchemaOntology:altLabel>
        <SchemaOntology:altLabel rdf:datatype="http://www.w3.org/2001/XMLSchema#string">Pseudotętniak</SchemaOntology:altLabel>
        <SchemaOntology:altLabel rdf:datatype="http://www.w3.org/2001/XMLSchema#string">Pulsatile haematoma</SchemaOntology:altLabel>
        <SchemaOntology:altLabel rdf:datatype="http://www.w3.org/2001/XMLSchema#string">Pulsatile hematoma</SchemaOntology:altLabel>
        <SchemaOntology:altLabel rdf:datatype="http://www.w3.org/2001/XMLSchema#string">Seudoaneurisma</SchemaOntology:altLabel>
        <SchemaOntology:altLabel rdf:datatype="http://www.w3.org/2001/XMLSchema#string">Seudoaneurisma vascular</SchemaOntology:altLabel>
        <SchemaOntology:altLabel rdf:datatype="http://www.w3.org/2001/XMLSchema#string">Spurious aneurysm</SchemaOntology:altLabel>
        <SchemaOntology:altLabel rdf:datatype="http://www.w3.org/2001/XMLSchema#string">Tętniak rzekomy</SchemaOntology:altLabel>
        <SchemaOntology:altLabel rdf:datatype="http://www.w3.org/2001/XMLSchema#string">Valeaneurysma</SchemaOntology:altLabel>
        <SchemaOntology:altLabel rdf:datatype="http://www.w3.org/2001/XMLSchema#string">Vals aneurysma</SchemaOntology:altLabel>
        <SchemaOntology:altLabel rdf:datatype="http://www.w3.org/2001/XMLSchema#string">Vascular pseudoaneurysm</SchemaOntology:altLabel>
        <SchemaOntology:altLabel rdf:datatype="http://www.w3.org/2001/XMLSchema#string">Vascularis pseudoaneurysma</SchemaOntology:altLabel>
        <SchemaOntology:altLabel rdf:datatype="http://www.w3.org/2001/XMLSchema#string">Vaskulaeres Pseudoaneurysma</SchemaOntology:altLabel>
        <SchemaOntology:altLabel rdf:datatype="http://www.w3.org/2001/XMLSchema#string">aneurisma falso</SchemaOntology:altLabel>
        <SchemaOntology:altLabel rdf:datatype="http://www.w3.org/2001/XMLSchema#string">aneurysma nepravé</SchemaOntology:altLabel>
        <SchemaOntology:altLabel rdf:datatype="http://www.w3.org/2001/XMLSchema#string">aneurysma spurium</SchemaOntology:altLabel>
        <SchemaOntology:altLabel rdf:datatype="http://www.w3.org/2001/XMLSchema#string">boutpouching</SchemaOntology:altLabel>
        <SchemaOntology:altLabel rdf:datatype="http://www.w3.org/2001/XMLSchema#string">false aneurysm</SchemaOntology:altLabel>
        <SchemaOntology:altLabel rdf:datatype="http://www.w3.org/2001/XMLSchema#string">hematoma aneurismático</SchemaOntology:altLabel>
        <SchemaOntology:altLabel rdf:datatype="http://www.w3.org/2001/XMLSchema#string">hematoma pulsátil</SchemaOntology:altLabel>
        <SchemaOntology:altLabel rdf:datatype="http://www.w3.org/2001/XMLSchema#string">pseudo-aneurysma</SchemaOntology:altLabel>
        <SchemaOntology:altLabel rdf:datatype="http://www.w3.org/2001/XMLSchema#string">pseudoaneurisma</SchemaOntology:altLabel>
        <SchemaOntology:altLabel rdf:datatype="http://www.w3.org/2001/XMLSchema#string">pseudoaneurysma</SchemaOntology:altLabel>
        <SchemaOntology:altLabel rdf:datatype="http://www.w3.org/2001/XMLSchema#string">pseudoaneuryzma</SchemaOntology:altLabel>
        <SchemaOntology:altLabel rdf:datatype="http://www.w3.org/2001/XMLSchema#string">seudoaneurisma</SchemaOntology:altLabel>
        <SchemaOntology:altLabel rdf:datatype="http://www.w3.org/2001/XMLSchema#string">seudoaneurisma (anomalía morfológica)</SchemaOntology:altLabel>
        <SchemaOntology:altLabel rdf:datatype="http://www.w3.org/2001/XMLSchema#string">seudoaneurisma (trastorno)</SchemaOntology:altLabel>
        <SchemaOntology:altLabel rdf:datatype="http://www.w3.org/2001/XMLSchema#string">vasculair pseudoaneurysma</SchemaOntology:altLabel>
        <SchemaOntology:altLabel rdf:datatype="http://www.w3.org/2001/XMLSchema#string">Ál-aneurysma</SchemaOntology:altLabel>
        <SchemaOntology:altLabel rdf:datatype="http://www.w3.org/2001/XMLSchema#string">Álaneurysma</SchemaOntology:altLabel>
        <SchemaOntology:altLabel rdf:datatype="http://www.w3.org/2001/XMLSchema#string">АНЕВРИЗМА ЛОЖНАЯ</SchemaOntology:altLabel>
        <SchemaOntology:altLabel rdf:datatype="http://www.w3.org/2001/XMLSchema#string">ПСЕВДОАНЕВРИЗМА</SchemaOntology:altLabel>
        <SchemaOntology:altLabel rdf:datatype="http://www.w3.org/2001/XMLSchema#string">仮性動脈瘤</SchemaOntology:altLabel>
        <SchemaOntology:altLabel rdf:datatype="http://www.w3.org/2001/XMLSchema#string">偽動脈瘤</SchemaOntology:altLabel>
        <SchemaOntology:altLabel rdf:datatype="http://www.w3.org/2001/XMLSchema#string">偽性動脈瘤</SchemaOntology:altLabel>
        <SchemaOntology:altLabel rdf:datatype="http://www.w3.org/2001/XMLSchema#string">動脈瘤-仮性</SchemaOntology:altLabel>
        <SchemaOntology:altLabel rdf:datatype="http://www.w3.org/2001/XMLSchema#string">動脈瘤-偽性</SchemaOntology:altLabel>
        <SchemaOntology:altLabel rdf:datatype="http://www.w3.org/2001/XMLSchema#string">血管偽動脈瘤</SchemaOntology:altLabel>
        <SchemaOntology:altLabel rdf:datatype="http://www.w3.org/2001/XMLSchema#string">ｷﾞﾄﾞｳﾐｬｸﾘｭｳ</SchemaOntology:altLabel>
        <SchemaOntology:altLabel rdf:datatype="http://www.w3.org/2001/XMLSchema#string">ｹｯｶﾝｷﾞﾄﾞｳﾐｬｸﾘｭｳ</SchemaOntology:altLabel>
    </owl:Class>
    


    <!-- http://blulab.chpc.utah.edu/ontologies/schema/bscuba/carotidStenosis.owl#KA323 -->

    <owl:Class rdf:about="http://blulab.chpc.utah.edu/ontologies/schema/bscuba/carotidStenosis.owl#KA323">
        <rdfs:label rdf:datatype="http://www.w3.org/2001/XMLSchema#string">critical plaque</rdfs:label>
        <rdfs:subClassOf rdf:resource="http://blulab.chpc.utah.edu/ontologies/SchemaOntology.owl#Element"/>
        <rdfs:subClassOf>
            <owl:Restriction>
                <owl:onProperty rdf:resource="http://blulab.chpc.utah.edu/ontologies/SchemaOntology.owl#hasSemAttribute"/>
                <owl:someValuesFrom rdf:resource="http://blulab.chpc.utah.edu/ontologies/ModifierOntology.owl#Patient_Experiencer"/>
            </owl:Restriction>
        </rdfs:subClassOf>
        <rdfs:subClassOf>
            <owl:Restriction>
                <owl:onProperty rdf:resource="http://blulab.chpc.utah.edu/ontologies/SchemaOntology.owl#hasSemAttribute"/>
                <owl:someValuesFrom rdf:resource="http://blulab.chpc.utah.edu/ontologies/ModifierOntology.owl#Overlap_DocTimeRel"/>
            </owl:Restriction>
        </rdfs:subClassOf>
        <rdfs:subClassOf>
            <owl:Restriction>
                <owl:onProperty rdf:resource="http://blulab.chpc.utah.edu/ontologies/SchemaOntology.owl#hasSemAttribute"/>
                <owl:someValuesFrom rdf:resource="http://blulab.chpc.utah.edu/ontologies/ModifierOntology.owl#DefiniteExistence_Certainty"/>
            </owl:Restriction>
        </rdfs:subClassOf>
        <SchemaOntology:prefLabel rdf:datatype="http://www.w3.org/2001/XMLSchema#string">critical plaque</SchemaOntology:prefLabel>
    </owl:Class>
    


    <!-- http://blulab.chpc.utah.edu/ontologies/schema/bscuba/carotidStenosis.owl#KA324 -->

    <owl:Class rdf:about="http://blulab.chpc.utah.edu/ontologies/schema/bscuba/carotidStenosis.owl#KA324">
        <rdfs:label rdf:datatype="http://www.w3.org/2001/XMLSchema#string">arteritis</rdfs:label>
        <rdfs:subClassOf rdf:resource="http://blulab.chpc.utah.edu/ontologies/SchemaOntology.owl#Problem"/>
        <rdfs:subClassOf>
            <owl:Restriction>
                <owl:onProperty rdf:resource="http://blulab.chpc.utah.edu/ontologies/SchemaOntology.owl#hasSemAttribute"/>
                <owl:someValuesFrom rdf:resource="http://blulab.chpc.utah.edu/ontologies/ModifierOntology.owl#DefiniteExistence_Certainty"/>
            </owl:Restriction>
        </rdfs:subClassOf>
        <rdfs:subClassOf>
            <owl:Restriction>
                <owl:onProperty rdf:resource="http://blulab.chpc.utah.edu/ontologies/SchemaOntology.owl#hasSemAttribute"/>
                <owl:someValuesFrom rdf:resource="http://blulab.chpc.utah.edu/ontologies/ModifierOntology.owl#Patient_Experiencer"/>
            </owl:Restriction>
        </rdfs:subClassOf>
        <rdfs:subClassOf>
            <owl:Restriction>
                <owl:onProperty rdf:resource="http://blulab.chpc.utah.edu/ontologies/SchemaOntology.owl#hasSemAttribute"/>
                <owl:someValuesFrom rdf:resource="http://blulab.chpc.utah.edu/ontologies/ModifierOntology.owl#Overlap_DocTimeRel"/>
            </owl:Restriction>
        </rdfs:subClassOf>
        <SchemaOntology:prefLabel rdf:datatype="http://www.w3.org/2001/XMLSchema#string"></SchemaOntology:prefLabel>
        <SchemaOntology:altLabel rdf:datatype="http://www.w3.org/2001/XMLSchema#string">ARTERIIT</SchemaOntology:altLabel>
        <SchemaOntology:altLabel rdf:datatype="http://www.w3.org/2001/XMLSchema#string">ARTERIITIS</SchemaOntology:altLabel>
        <SchemaOntology:altLabel rdf:datatype="http://www.w3.org/2001/XMLSchema#string">Arteria gyulladásos reakciója</SchemaOntology:altLabel>
        <SchemaOntology:altLabel rdf:datatype="http://www.w3.org/2001/XMLSchema#string">Arterial Inflammation</SchemaOntology:altLabel>
        <SchemaOntology:altLabel rdf:datatype="http://www.w3.org/2001/XMLSchema#string">Arterial inflammations</SchemaOntology:altLabel>
        <SchemaOntology:altLabel rdf:datatype="http://www.w3.org/2001/XMLSchema#string">Arterialis gyulladások</SchemaOntology:altLabel>
        <SchemaOntology:altLabel rdf:datatype="http://www.w3.org/2001/XMLSchema#string">Arterialis gyulladásos reakció</SchemaOntology:altLabel>
        <SchemaOntology:altLabel rdf:datatype="http://www.w3.org/2001/XMLSchema#string">Arterienentzuendungen</SchemaOntology:altLabel>
        <SchemaOntology:altLabel rdf:datatype="http://www.w3.org/2001/XMLSchema#string">Arterienentzündung</SchemaOntology:altLabel>
        <SchemaOntology:altLabel rdf:datatype="http://www.w3.org/2001/XMLSchema#string">Arteriitida</SchemaOntology:altLabel>
        <SchemaOntology:altLabel rdf:datatype="http://www.w3.org/2001/XMLSchema#string">Arteriitida NOS</SchemaOntology:altLabel>
        <SchemaOntology:altLabel rdf:datatype="http://www.w3.org/2001/XMLSchema#string">Arteriitida, blíže neurčená</SchemaOntology:altLabel>
        <SchemaOntology:altLabel rdf:datatype="http://www.w3.org/2001/XMLSchema#string">Arteriitis</SchemaOntology:altLabel>
        <SchemaOntology:altLabel rdf:datatype="http://www.w3.org/2001/XMLSchema#string">Arteriitis NNB</SchemaOntology:altLabel>
        <SchemaOntology:altLabel rdf:datatype="http://www.w3.org/2001/XMLSchema#string">Arteriitis, nicht naeher bezeichnet</SchemaOntology:altLabel>
        <SchemaOntology:altLabel rdf:datatype="http://www.w3.org/2001/XMLSchema#string">Arteriitis, niet gespecificeerd</SchemaOntology:altLabel>
        <SchemaOntology:altLabel rdf:datatype="http://www.w3.org/2001/XMLSchema#string">Arteriitis, unspezifisch</SchemaOntology:altLabel>
        <SchemaOntology:altLabel rdf:datatype="http://www.w3.org/2001/XMLSchema#string">Arterite</SchemaOntology:altLabel>
        <SchemaOntology:altLabel rdf:datatype="http://www.w3.org/2001/XMLSchema#string">Arterite NAS</SchemaOntology:altLabel>
        <SchemaOntology:altLabel rdf:datatype="http://www.w3.org/2001/XMLSchema#string">Arterite NE</SchemaOntology:altLabel>
        <SchemaOntology:altLabel rdf:datatype="http://www.w3.org/2001/XMLSchema#string">Arterite non specificata</SchemaOntology:altLabel>
        <SchemaOntology:altLabel rdf:datatype="http://www.w3.org/2001/XMLSchema#string">Arteritides</SchemaOntology:altLabel>
        <SchemaOntology:altLabel rdf:datatype="http://www.w3.org/2001/XMLSchema#string">Arteritis</SchemaOntology:altLabel>
        <SchemaOntology:altLabel rdf:datatype="http://www.w3.org/2001/XMLSchema#string">Arteritis (disorder)</SchemaOntology:altLabel>
        <SchemaOntology:altLabel rdf:datatype="http://www.w3.org/2001/XMLSchema#string">Arteritis NEOM</SchemaOntology:altLabel>
        <SchemaOntology:altLabel rdf:datatype="http://www.w3.org/2001/XMLSchema#string">Arteritis NOS</SchemaOntology:altLabel>
        <SchemaOntology:altLabel rdf:datatype="http://www.w3.org/2001/XMLSchema#string">Arteritis [Disease/Finding]</SchemaOntology:altLabel>
        <SchemaOntology:altLabel rdf:datatype="http://www.w3.org/2001/XMLSchema#string">Arteritis k.m.n.</SchemaOntology:altLabel>
        <SchemaOntology:altLabel rdf:datatype="http://www.w3.org/2001/XMLSchema#string">Arteritis no especificada</SchemaOntology:altLabel>
        <SchemaOntology:altLabel rdf:datatype="http://www.w3.org/2001/XMLSchema#string">Arteritis unspecified</SchemaOntology:altLabel>
        <SchemaOntology:altLabel rdf:datatype="http://www.w3.org/2001/XMLSchema#string">Arteritis unspecified (disorder)</SchemaOntology:altLabel>
        <SchemaOntology:altLabel rdf:datatype="http://www.w3.org/2001/XMLSchema#string">Arteritis, NOS</SchemaOntology:altLabel>
        <SchemaOntology:altLabel rdf:datatype="http://www.w3.org/2001/XMLSchema#string">Arteritis, nem-meghatározott</SchemaOntology:altLabel>
        <SchemaOntology:altLabel rdf:datatype="http://www.w3.org/2001/XMLSchema#string">Arteritis, unspecified</SchemaOntology:altLabel>
        <SchemaOntology:altLabel rdf:datatype="http://www.w3.org/2001/XMLSchema#string">Arteritt</SchemaOntology:altLabel>
        <SchemaOntology:altLabel rdf:datatype="http://www.w3.org/2001/XMLSchema#string">Arteriální záněty</SchemaOntology:altLabel>
        <SchemaOntology:altLabel rdf:datatype="http://www.w3.org/2001/XMLSchema#string">Artery/capillary disease NOS</SchemaOntology:altLabel>
        <SchemaOntology:altLabel rdf:datatype="http://www.w3.org/2001/XMLSchema#string">Artärinflammation</SchemaOntology:altLabel>
        <SchemaOntology:altLabel rdf:datatype="http://www.w3.org/2001/XMLSchema#string">Artérite</SchemaOntology:altLabel>
        <SchemaOntology:altLabel rdf:datatype="http://www.w3.org/2001/XMLSchema#string">Artérite SAI</SchemaOntology:altLabel>
        <SchemaOntology:altLabel rdf:datatype="http://www.w3.org/2001/XMLSchema#string">Artérite, non précisée</SchemaOntology:altLabel>
        <SchemaOntology:altLabel rdf:datatype="http://www.w3.org/2001/XMLSchema#string">Betennelse i arteriene</SchemaOntology:altLabel>
        <SchemaOntology:altLabel rdf:datatype="http://www.w3.org/2001/XMLSchema#string">Betennelse i pulsårene</SchemaOntology:altLabel>
        <ModifierOntology:prefCUI rdf:datatype="http://www.w3.org/2001/XMLSchema#string">C0003860</ModifierOntology:prefCUI>
        <SchemaOntology:definition rdf:datatype="http://www.w3.org/2001/XMLSchema#string">INFLAMMATION of any ARTERIES.</SchemaOntology:definition>
        <SchemaOntology:altLabel rdf:datatype="http://www.w3.org/2001/XMLSchema#string">Infiammazione arteriosa</SchemaOntology:altLabel>
        <SchemaOntology:altLabel rdf:datatype="http://www.w3.org/2001/XMLSchema#string">Infiammazioni arteriose</SchemaOntology:altLabel>
        <SchemaOntology:altLabel rdf:datatype="http://www.w3.org/2001/XMLSchema#string">Inflamaciones de la pared arterial</SchemaOntology:altLabel>
        <SchemaOntology:altLabel rdf:datatype="http://www.w3.org/2001/XMLSchema#string">Inflamações arteriais</SchemaOntology:altLabel>
        <SchemaOntology:altLabel rdf:datatype="http://www.w3.org/2001/XMLSchema#string">Inflammation artérielle</SchemaOntology:altLabel>
        <SchemaOntology:altLabel rdf:datatype="http://www.w3.org/2001/XMLSchema#string">Inflammation of artery</SchemaOntology:altLabel>
        <SchemaOntology:altLabel rdf:datatype="http://www.w3.org/2001/XMLSchema#string">Inflammation, Arterial</SchemaOntology:altLabel>
        <SchemaOntology:altLabel rdf:datatype="http://www.w3.org/2001/XMLSchema#string">Inflammations artérielles</SchemaOntology:altLabel>
        <SchemaOntology:altLabel rdf:datatype="http://www.w3.org/2001/XMLSchema#string">Inflammatory arterial reaction</SchemaOntology:altLabel>
        <SchemaOntology:altLabel rdf:datatype="http://www.w3.org/2001/XMLSchema#string">Inflammatory artery reaction</SchemaOntology:altLabel>
        <SchemaOntology:altLabel rdf:datatype="http://www.w3.org/2001/XMLSchema#string">Reacción inflamatoria arterial</SchemaOntology:altLabel>
        <SchemaOntology:altLabel rdf:datatype="http://www.w3.org/2001/XMLSchema#string">Reacção arterial inflamatória</SchemaOntology:altLabel>
        <SchemaOntology:altLabel rdf:datatype="http://www.w3.org/2001/XMLSchema#string">Reazione infiammatoria arteriosa</SchemaOntology:altLabel>
        <SchemaOntology:altLabel rdf:datatype="http://www.w3.org/2001/XMLSchema#string">Réaction artérielle iflammatoire</SchemaOntology:altLabel>
        <SchemaOntology:altLabel rdf:datatype="http://www.w3.org/2001/XMLSchema#string">Réaction inflammatoire artérielle</SchemaOntology:altLabel>
        <SchemaOntology:altLabel rdf:datatype="http://www.w3.org/2001/XMLSchema#string">UPALA ARTERIJE</SchemaOntology:altLabel>
        <SchemaOntology:altLabel rdf:datatype="http://www.w3.org/2001/XMLSchema#string">Valtimotulehdus</SchemaOntology:altLabel>
        <SchemaOntology:altLabel rdf:datatype="http://www.w3.org/2001/XMLSchema#string">Zapalenie tętnic</SchemaOntology:altLabel>
        <SchemaOntology:altLabel rdf:datatype="http://www.w3.org/2001/XMLSchema#string">Zánětlivá arteriální reakce</SchemaOntology:altLabel>
        <SchemaOntology:altLabel rdf:datatype="http://www.w3.org/2001/XMLSchema#string">Zánětlivá reakce arterie</SchemaOntology:altLabel>
        <SchemaOntology:altLabel rdf:datatype="http://www.w3.org/2001/XMLSchema#string">arteriitida</SchemaOntology:altLabel>
        <SchemaOntology:altLabel rdf:datatype="http://www.w3.org/2001/XMLSchema#string">arteritida</SchemaOntology:altLabel>
        <SchemaOntology:altLabel rdf:datatype="http://www.w3.org/2001/XMLSchema#string">arteritis</SchemaOntology:altLabel>
        <SchemaOntology:altLabel rdf:datatype="http://www.w3.org/2001/XMLSchema#string">arteritis (diagnosis)</SchemaOntology:altLabel>
        <SchemaOntology:altLabel rdf:datatype="http://www.w3.org/2001/XMLSchema#string">arteritis (trastorno)</SchemaOntology:altLabel>
        <SchemaOntology:altLabel rdf:datatype="http://www.w3.org/2001/XMLSchema#string">arteritis NAO</SchemaOntology:altLabel>
        <SchemaOntology:altLabel rdf:datatype="http://www.w3.org/2001/XMLSchema#string">arteritis no especificada</SchemaOntology:altLabel>
        <SchemaOntology:altLabel rdf:datatype="http://www.w3.org/2001/XMLSchema#string">arteritis no especificada (trastorno)</SchemaOntology:altLabel>
        <SchemaOntology:altLabel rdf:datatype="http://www.w3.org/2001/XMLSchema#string">artery inflammation</SchemaOntology:altLabel>
        <SchemaOntology:altLabel rdf:datatype="http://www.w3.org/2001/XMLSchema#string">entzuendliche Arterienreaktion</SchemaOntology:altLabel>
        <SchemaOntology:altLabel rdf:datatype="http://www.w3.org/2001/XMLSchema#string">inflammatoire arterie reactie</SchemaOntology:altLabel>
        <SchemaOntology:altLabel rdf:datatype="http://www.w3.org/2001/XMLSchema#string">inflammatoire arteriële reactie</SchemaOntology:altLabel>
        <SchemaOntology:altLabel rdf:datatype="http://www.w3.org/2001/XMLSchema#string">niet-gespecificeerde arteritis</SchemaOntology:altLabel>
        <SchemaOntology:altLabel rdf:datatype="http://www.w3.org/2001/XMLSchema#string">slagaderontstekingen</SchemaOntology:altLabel>
        <SchemaOntology:altLabel rdf:datatype="http://www.w3.org/2001/XMLSchema#string">vasculitis</SchemaOntology:altLabel>
        <SchemaOntology:altLabel rdf:datatype="http://www.w3.org/2001/XMLSchema#string">wall thickening</SchemaOntology:altLabel>
        <SchemaOntology:altLabel rdf:datatype="http://www.w3.org/2001/XMLSchema#string">АРТЕРИИТ</SchemaOntology:altLabel>
        <SchemaOntology:altLabel rdf:datatype="http://www.w3.org/2001/XMLSchema#string">動脈の炎症</SchemaOntology:altLabel>
        <SchemaOntology:altLabel rdf:datatype="http://www.w3.org/2001/XMLSchema#string">動脈炎</SchemaOntology:altLabel>
        <SchemaOntology:altLabel rdf:datatype="http://www.w3.org/2001/XMLSchema#string">動脈炎、詳細不明</SchemaOntology:altLabel>
        <SchemaOntology:altLabel rdf:datatype="http://www.w3.org/2001/XMLSchema#string">動脈炎ＮＯＳ</SchemaOntology:altLabel>
        <SchemaOntology:altLabel rdf:datatype="http://www.w3.org/2001/XMLSchema#string">炎症性動脈反応</SchemaOntology:altLabel>
        <SchemaOntology:altLabel rdf:datatype="http://www.w3.org/2001/XMLSchema#string">상세불명의 동맥염</SchemaOntology:altLabel>
        <SchemaOntology:altLabel rdf:datatype="http://www.w3.org/2001/XMLSchema#string">ｴﾝｼｮｳｾｲﾄﾞｳﾐｬｸﾊﾝﾉｳ</SchemaOntology:altLabel>
        <SchemaOntology:altLabel rdf:datatype="http://www.w3.org/2001/XMLSchema#string">ﾄﾞｳﾐｬｸｴﾝ</SchemaOntology:altLabel>
        <SchemaOntology:altLabel rdf:datatype="http://www.w3.org/2001/XMLSchema#string">ﾄﾞｳﾐｬｸｴﾝNOS</SchemaOntology:altLabel>
        <SchemaOntology:altLabel rdf:datatype="http://www.w3.org/2001/XMLSchema#string">ﾄﾞｳﾐｬｸｴﾝｼｮｳｻｲﾌﾒｲ</SchemaOntology:altLabel>
        <SchemaOntology:altLabel rdf:datatype="http://www.w3.org/2001/XMLSchema#string">ﾄﾞｳﾐｬｸﾉｴﾝｼｮｳ</SchemaOntology:altLabel>
    </owl:Class>
    


    <!-- http://blulab.chpc.utah.edu/ontologies/schema/bscuba/carotidStenosis.owl#KA325 -->

    <owl:Class rdf:about="http://blulab.chpc.utah.edu/ontologies/schema/bscuba/carotidStenosis.owl#KA325">
        <rdfs:label rdf:datatype="http://www.w3.org/2001/XMLSchema#string">occlusion</rdfs:label>
        <rdfs:subClassOf rdf:resource="http://blulab.chpc.utah.edu/ontologies/SchemaOntology.owl#Problem"/>
        <rdfs:subClassOf>
            <owl:Restriction>
                <owl:onProperty rdf:resource="http://blulab.chpc.utah.edu/ontologies/SchemaOntology.owl#hasSemAttribute"/>
                <owl:someValuesFrom rdf:resource="http://blulab.chpc.utah.edu/ontologies/ModifierOntology.owl#DefiniteNegatedExistence_Certainty"/>
            </owl:Restriction>
        </rdfs:subClassOf>
        <rdfs:subClassOf>
            <owl:Restriction>
                <owl:onProperty rdf:resource="http://blulab.chpc.utah.edu/ontologies/SchemaOntology.owl#hasSemAttribute"/>
                <owl:someValuesFrom rdf:resource="http://blulab.chpc.utah.edu/ontologies/ModifierOntology.owl#Overlap_DocTimeRel"/>
            </owl:Restriction>
        </rdfs:subClassOf>
        <rdfs:subClassOf>
            <owl:Restriction>
                <owl:onProperty rdf:resource="http://blulab.chpc.utah.edu/ontologies/SchemaOntology.owl#hasSemAttribute"/>
                <owl:someValuesFrom rdf:resource="http://blulab.chpc.utah.edu/ontologies/ModifierOntology.owl#Patient_Experiencer"/>
            </owl:Restriction>
        </rdfs:subClassOf>
        <SchemaOntology:altLabel rdf:datatype="http://www.w3.org/2001/XMLSchema#string">Block</SchemaOntology:altLabel>
        <SchemaOntology:altLabel rdf:datatype="http://www.w3.org/2001/XMLSchema#string">Block, NOS</SchemaOntology:altLabel>
        <SchemaOntology:definition rdf:datatype="http://www.w3.org/2001/XMLSchema#string">Blockage of a passageway.</SchemaOntology:definition>
        <ModifierOntology:prefCUI rdf:datatype="http://www.w3.org/2001/XMLSchema#string">C0028778</ModifierOntology:prefCUI>
        <SchemaOntology:altLabel rdf:datatype="http://www.w3.org/2001/XMLSchema#string">OBSTRUCTION</SchemaOntology:altLabel>
        <SchemaOntology:altLabel rdf:datatype="http://www.w3.org/2001/XMLSchema#string">Obstrucción</SchemaOntology:altLabel>
        <SchemaOntology:altLabel rdf:datatype="http://www.w3.org/2001/XMLSchema#string">Obstrucción NEOM</SchemaOntology:altLabel>
        <SchemaOntology:altLabel rdf:datatype="http://www.w3.org/2001/XMLSchema#string">Obstructio</SchemaOntology:altLabel>
        <SchemaOntology:altLabel rdf:datatype="http://www.w3.org/2001/XMLSchema#string">Obstructio k.m.n.</SchemaOntology:altLabel>
        <SchemaOntology:prefLabel rdf:datatype="http://www.w3.org/2001/XMLSchema#string">Obstruction</SchemaOntology:prefLabel>
        <SchemaOntology:altLabel rdf:datatype="http://www.w3.org/2001/XMLSchema#string">Obstruction</SchemaOntology:altLabel>
        <SchemaOntology:altLabel rdf:datatype="http://www.w3.org/2001/XMLSchema#string">Obstruction (morphologic abnormality)</SchemaOntology:altLabel>
        <SchemaOntology:altLabel rdf:datatype="http://www.w3.org/2001/XMLSchema#string">Obstruction NOS</SchemaOntology:altLabel>
        <SchemaOntology:altLabel rdf:datatype="http://www.w3.org/2001/XMLSchema#string">Obstruction SAI</SchemaOntology:altLabel>
        <SchemaOntology:altLabel rdf:datatype="http://www.w3.org/2001/XMLSchema#string">Obstruction, NOS</SchemaOntology:altLabel>
        <SchemaOntology:altLabel rdf:datatype="http://www.w3.org/2001/XMLSchema#string">Obstrukce</SchemaOntology:altLabel>
        <SchemaOntology:altLabel rdf:datatype="http://www.w3.org/2001/XMLSchema#string">Obstrukce NOS</SchemaOntology:altLabel>
        <SchemaOntology:altLabel rdf:datatype="http://www.w3.org/2001/XMLSchema#string">Obstruktion</SchemaOntology:altLabel>
        <SchemaOntology:altLabel rdf:datatype="http://www.w3.org/2001/XMLSchema#string">Obstruktion NNB</SchemaOntology:altLabel>
        <SchemaOntology:altLabel rdf:datatype="http://www.w3.org/2001/XMLSchema#string">Obstrução</SchemaOntology:altLabel>
        <SchemaOntology:altLabel rdf:datatype="http://www.w3.org/2001/XMLSchema#string">Obstrução NE</SchemaOntology:altLabel>
        <SchemaOntology:altLabel rdf:datatype="http://www.w3.org/2001/XMLSchema#string">Occlusion</SchemaOntology:altLabel>
        <SchemaOntology:altLabel rdf:datatype="http://www.w3.org/2001/XMLSchema#string">Ostruzione</SchemaOntology:altLabel>
        <SchemaOntology:altLabel rdf:datatype="http://www.w3.org/2001/XMLSchema#string">Ostruzione NAS</SchemaOntology:altLabel>
        <SchemaOntology:altLabel rdf:datatype="http://www.w3.org/2001/XMLSchema#string">block</SchemaOntology:altLabel>
        <SchemaOntology:altLabel rdf:datatype="http://www.w3.org/2001/XMLSchema#string">blocked</SchemaOntology:altLabel>
        <SchemaOntology:altLabel rdf:datatype="http://www.w3.org/2001/XMLSchema#string">blocks</SchemaOntology:altLabel>
        <SchemaOntology:altLabel rdf:datatype="http://www.w3.org/2001/XMLSchema#string">bloqueo</SchemaOntology:altLabel>
        <SchemaOntology:altLabel rdf:datatype="http://www.w3.org/2001/XMLSchema#string">obstrucción</SchemaOntology:altLabel>
        <SchemaOntology:altLabel rdf:datatype="http://www.w3.org/2001/XMLSchema#string">obstrucción (anomalía morfológica)</SchemaOntology:altLabel>
        <SchemaOntology:altLabel rdf:datatype="http://www.w3.org/2001/XMLSchema#string">obstructie</SchemaOntology:altLabel>
        <SchemaOntology:altLabel rdf:datatype="http://www.w3.org/2001/XMLSchema#string">obstructie NAO</SchemaOntology:altLabel>
        <SchemaOntology:altLabel rdf:datatype="http://www.w3.org/2001/XMLSchema#string">obstruction</SchemaOntology:altLabel>
        <SchemaOntology:altLabel rdf:datatype="http://www.w3.org/2001/XMLSchema#string">obstructions</SchemaOntology:altLabel>
        <SchemaOntology:altLabel rdf:datatype="http://www.w3.org/2001/XMLSchema#string">occluded</SchemaOntology:altLabel>
        <SchemaOntology:altLabel rdf:datatype="http://www.w3.org/2001/XMLSchema#string">occluding</SchemaOntology:altLabel>
        <SchemaOntology:altLabel rdf:datatype="http://www.w3.org/2001/XMLSchema#string">occlusion</SchemaOntology:altLabel>
        <SchemaOntology:altLabel rdf:datatype="http://www.w3.org/2001/XMLSchema#string">occlusions</SchemaOntology:altLabel>
        <SchemaOntology:altLabel rdf:datatype="http://www.w3.org/2001/XMLSchema#string">oclusión</SchemaOntology:altLabel>
        <SchemaOntology:altLabel rdf:datatype="http://www.w3.org/2001/XMLSchema#string">閉塞</SchemaOntology:altLabel>
        <SchemaOntology:altLabel rdf:datatype="http://www.w3.org/2001/XMLSchema#string">閉塞ＮＯＳ</SchemaOntology:altLabel>
        <SchemaOntology:altLabel rdf:datatype="http://www.w3.org/2001/XMLSchema#string">ﾍｲｿｸ</SchemaOntology:altLabel>
        <SchemaOntology:altLabel rdf:datatype="http://www.w3.org/2001/XMLSchema#string">ﾍｲｿｸNOS</SchemaOntology:altLabel>
    </owl:Class>
    


    <!-- http://blulab.chpc.utah.edu/ontologies/schema/bscuba/carotidStenosis.owl#KA326 -->

    <owl:Class rdf:about="http://blulab.chpc.utah.edu/ontologies/schema/bscuba/carotidStenosis.owl#KA326">
        <rdfs:label rdf:datatype="http://www.w3.org/2001/XMLSchema#string">ulcer</rdfs:label>
        <rdfs:subClassOf rdf:resource="http://blulab.chpc.utah.edu/ontologies/SchemaOntology.owl#Problem"/>
        <rdfs:subClassOf>
            <owl:Restriction>
                <owl:onProperty rdf:resource="http://blulab.chpc.utah.edu/ontologies/SchemaOntology.owl#hasSemAttribute"/>
                <owl:someValuesFrom rdf:resource="http://blulab.chpc.utah.edu/ontologies/ModifierOntology.owl#DefiniteExistence_Certainty"/>
            </owl:Restriction>
        </rdfs:subClassOf>
        <rdfs:subClassOf>
            <owl:Restriction>
                <owl:onProperty rdf:resource="http://blulab.chpc.utah.edu/ontologies/SchemaOntology.owl#hasSemAttribute"/>
                <owl:someValuesFrom rdf:resource="http://blulab.chpc.utah.edu/ontologies/ModifierOntology.owl#Patient_Experiencer"/>
            </owl:Restriction>
        </rdfs:subClassOf>
        <rdfs:subClassOf>
            <owl:Restriction>
                <owl:onProperty rdf:resource="http://blulab.chpc.utah.edu/ontologies/SchemaOntology.owl#hasSemAttribute"/>
                <owl:someValuesFrom rdf:resource="http://blulab.chpc.utah.edu/ontologies/ModifierOntology.owl#Overlap_DocTimeRel"/>
            </owl:Restriction>
        </rdfs:subClassOf>
        <ModifierOntology:prefCUI rdf:datatype="http://www.w3.org/2001/XMLSchema#string">C0041582</ModifierOntology:prefCUI>
        <SchemaOntology:altLabel rdf:datatype="http://www.w3.org/2001/XMLSchema#string">Fekély</SchemaOntology:altLabel>
        <SchemaOntology:altLabel rdf:datatype="http://www.w3.org/2001/XMLSchema#string">Fekély k.m.n.</SchemaOntology:altLabel>
        <SchemaOntology:altLabel rdf:datatype="http://www.w3.org/2001/XMLSchema#string">Geschwür</SchemaOntology:altLabel>
        <SchemaOntology:altLabel rdf:datatype="http://www.w3.org/2001/XMLSchema#string">Haava</SchemaOntology:altLabel>
        <SchemaOntology:altLabel rdf:datatype="http://www.w3.org/2001/XMLSchema#string">IAZVY</SchemaOntology:altLabel>
        <SchemaOntology:altLabel rdf:datatype="http://www.w3.org/2001/XMLSchema#string">Owrzodzenie</SchemaOntology:altLabel>
        <SchemaOntology:altLabel rdf:datatype="http://www.w3.org/2001/XMLSchema#string">Sykelig sår</SchemaOntology:altLabel>
        <SchemaOntology:altLabel rdf:datatype="http://www.w3.org/2001/XMLSchema#string">Sår</SchemaOntology:altLabel>
        <SchemaOntology:altLabel rdf:datatype="http://www.w3.org/2001/XMLSchema#string">ULCER</SchemaOntology:altLabel>
        <SchemaOntology:altLabel rdf:datatype="http://www.w3.org/2001/XMLSchema#string">ULCERATION</SchemaOntology:altLabel>
        <SchemaOntology:altLabel rdf:datatype="http://www.w3.org/2001/XMLSchema#string">ULKUS</SchemaOntology:altLabel>
        <SchemaOntology:altLabel rdf:datatype="http://www.w3.org/2001/XMLSchema#string">Ulcer</SchemaOntology:altLabel>
        <SchemaOntology:prefLabel rdf:datatype="http://www.w3.org/2001/XMLSchema#string">Ulcer</SchemaOntology:prefLabel>
        <SchemaOntology:altLabel rdf:datatype="http://www.w3.org/2001/XMLSchema#string">Ulcer (disorder)</SchemaOntology:altLabel>
        <SchemaOntology:altLabel rdf:datatype="http://www.w3.org/2001/XMLSchema#string">Ulcer (morphologic abnormality)</SchemaOntology:altLabel>
        <SchemaOntology:altLabel rdf:datatype="http://www.w3.org/2001/XMLSchema#string">Ulcer - lesion</SchemaOntology:altLabel>
        <SchemaOntology:altLabel rdf:datatype="http://www.w3.org/2001/XMLSchema#string">Ulcer NOS</SchemaOntology:altLabel>
        <SchemaOntology:altLabel rdf:datatype="http://www.w3.org/2001/XMLSchema#string">Ulcer [Disease/Finding]</SchemaOntology:altLabel>
        <SchemaOntology:altLabel rdf:datatype="http://www.w3.org/2001/XMLSchema#string">Ulcer, NOS</SchemaOntology:altLabel>
        <SchemaOntology:altLabel rdf:datatype="http://www.w3.org/2001/XMLSchema#string">Ulcera</SchemaOntology:altLabel>
        <SchemaOntology:altLabel rdf:datatype="http://www.w3.org/2001/XMLSchema#string">Ulcera NAS</SchemaOntology:altLabel>
        <SchemaOntology:altLabel rdf:datatype="http://www.w3.org/2001/XMLSchema#string">Ulcerated</SchemaOntology:altLabel>
        <SchemaOntology:altLabel rdf:datatype="http://www.w3.org/2001/XMLSchema#string">Ulcerating</SchemaOntology:altLabel>
        <SchemaOntology:altLabel rdf:datatype="http://www.w3.org/2001/XMLSchema#string">Ulceration</SchemaOntology:altLabel>
        <SchemaOntology:altLabel rdf:datatype="http://www.w3.org/2001/XMLSchema#string">Ulceration (qualifier value)</SchemaOntology:altLabel>
        <SchemaOntology:altLabel rdf:datatype="http://www.w3.org/2001/XMLSchema#string">Ulceration, NOS</SchemaOntology:altLabel>
        <SchemaOntology:altLabel rdf:datatype="http://www.w3.org/2001/XMLSchema#string">Ulcerative</SchemaOntology:altLabel>
        <SchemaOntology:altLabel rdf:datatype="http://www.w3.org/2001/XMLSchema#string">Ulcerative (qualifier value)</SchemaOntology:altLabel>
        <SchemaOntology:altLabel rdf:datatype="http://www.w3.org/2001/XMLSchema#string">Ulcerative lesion</SchemaOntology:altLabel>
        <SchemaOntology:altLabel rdf:datatype="http://www.w3.org/2001/XMLSchema#string">Ulcerative lesion, NOS</SchemaOntology:altLabel>
        <SchemaOntology:altLabel rdf:datatype="http://www.w3.org/2001/XMLSchema#string">Ulcers</SchemaOntology:altLabel>
        <SchemaOntology:altLabel rdf:datatype="http://www.w3.org/2001/XMLSchema#string">Ulcus</SchemaOntology:altLabel>
        <SchemaOntology:altLabel rdf:datatype="http://www.w3.org/2001/XMLSchema#string">Ulcus, NOS</SchemaOntology:altLabel>
        <SchemaOntology:altLabel rdf:datatype="http://www.w3.org/2001/XMLSchema#string">Ulcère</SchemaOntology:altLabel>
        <SchemaOntology:altLabel rdf:datatype="http://www.w3.org/2001/XMLSchema#string">Ulcère SAI</SchemaOntology:altLabel>
        <SchemaOntology:altLabel rdf:datatype="http://www.w3.org/2001/XMLSchema#string">Ulcération</SchemaOntology:altLabel>
        <SchemaOntology:altLabel rdf:datatype="http://www.w3.org/2001/XMLSchema#string">Ulkus</SchemaOntology:altLabel>
        <SchemaOntology:altLabel rdf:datatype="http://www.w3.org/2001/XMLSchema#string">Ulkus NNB</SchemaOntology:altLabel>
        <SchemaOntology:altLabel rdf:datatype="http://www.w3.org/2001/XMLSchema#string">Vřed</SchemaOntology:altLabel>
        <SchemaOntology:altLabel rdf:datatype="http://www.w3.org/2001/XMLSchema#string">Vřed NOS</SchemaOntology:altLabel>
        <SchemaOntology:altLabel rdf:datatype="http://www.w3.org/2001/XMLSchema#string">Wrzód</SchemaOntology:altLabel>
        <SchemaOntology:altLabel rdf:datatype="http://www.w3.org/2001/XMLSchema#string">Zweer</SchemaOntology:altLabel>
        <SchemaOntology:altLabel rdf:datatype="http://www.w3.org/2001/XMLSchema#string">lesions ulcer</SchemaOntology:altLabel>
        <SchemaOntology:altLabel rdf:datatype="http://www.w3.org/2001/XMLSchema#string">lesions ulcerative</SchemaOntology:altLabel>
        <SchemaOntology:altLabel rdf:datatype="http://www.w3.org/2001/XMLSchema#string">lesions ulcers</SchemaOntology:altLabel>
        <SchemaOntology:altLabel rdf:datatype="http://www.w3.org/2001/XMLSchema#string">lesión ulcerosa</SchemaOntology:altLabel>
        <SchemaOntology:altLabel rdf:datatype="http://www.w3.org/2001/XMLSchema#string">lesión ulcerosa, SAI</SchemaOntology:altLabel>
        <SchemaOntology:definition rdf:datatype="http://www.w3.org/2001/XMLSchema#string">local defect or excavation of the surface of an organ or tissue produced by the sloughing of inflammatory necrotic tissue.</SchemaOntology:definition>
        <SchemaOntology:altLabel rdf:datatype="http://www.w3.org/2001/XMLSchema#string">ulcer</SchemaOntology:altLabel>
        <SchemaOntology:altLabel rdf:datatype="http://www.w3.org/2001/XMLSchema#string">ulcer lesion</SchemaOntology:altLabel>
        <SchemaOntology:altLabel rdf:datatype="http://www.w3.org/2001/XMLSchema#string">ulceración</SchemaOntology:altLabel>
        <SchemaOntology:altLabel rdf:datatype="http://www.w3.org/2001/XMLSchema#string">ulceración (calificador)</SchemaOntology:altLabel>
        <SchemaOntology:altLabel rdf:datatype="http://www.w3.org/2001/XMLSchema#string">ulceración, SAI</SchemaOntology:altLabel>
        <SchemaOntology:altLabel rdf:datatype="http://www.w3.org/2001/XMLSchema#string">ulcerate</SchemaOntology:altLabel>
        <SchemaOntology:altLabel rdf:datatype="http://www.w3.org/2001/XMLSchema#string">ulcerated</SchemaOntology:altLabel>
        <SchemaOntology:altLabel rdf:datatype="http://www.w3.org/2001/XMLSchema#string">ulcerates</SchemaOntology:altLabel>
        <SchemaOntology:altLabel rdf:datatype="http://www.w3.org/2001/XMLSchema#string">ulcerating</SchemaOntology:altLabel>
        <SchemaOntology:altLabel rdf:datatype="http://www.w3.org/2001/XMLSchema#string">ulceration</SchemaOntology:altLabel>
        <SchemaOntology:altLabel rdf:datatype="http://www.w3.org/2001/XMLSchema#string">ulcerations</SchemaOntology:altLabel>
        <SchemaOntology:altLabel rdf:datatype="http://www.w3.org/2001/XMLSchema#string">ulcerative</SchemaOntology:altLabel>
        <SchemaOntology:altLabel rdf:datatype="http://www.w3.org/2001/XMLSchema#string">ulceratives</SchemaOntology:altLabel>
        <SchemaOntology:altLabel rdf:datatype="http://www.w3.org/2001/XMLSchema#string">ulceroso</SchemaOntology:altLabel>
        <SchemaOntology:altLabel rdf:datatype="http://www.w3.org/2001/XMLSchema#string">ulceroso (calificador)</SchemaOntology:altLabel>
        <SchemaOntology:altLabel rdf:datatype="http://www.w3.org/2001/XMLSchema#string">ulcers</SchemaOntology:altLabel>
        <SchemaOntology:altLabel rdf:datatype="http://www.w3.org/2001/XMLSchema#string">ulcus</SchemaOntology:altLabel>
        <SchemaOntology:altLabel rdf:datatype="http://www.w3.org/2001/XMLSchema#string">ulcus NAO</SchemaOntology:altLabel>
        <SchemaOntology:altLabel rdf:datatype="http://www.w3.org/2001/XMLSchema#string">vřed</SchemaOntology:altLabel>
        <SchemaOntology:altLabel rdf:datatype="http://www.w3.org/2001/XMLSchema#string">Úlcera</SchemaOntology:altLabel>
        <SchemaOntology:altLabel rdf:datatype="http://www.w3.org/2001/XMLSchema#string">Úlcera NE</SchemaOntology:altLabel>
        <SchemaOntology:altLabel rdf:datatype="http://www.w3.org/2001/XMLSchema#string">Úlcera NEOM</SchemaOntology:altLabel>
        <SchemaOntology:altLabel rdf:datatype="http://www.w3.org/2001/XMLSchema#string">úlcera</SchemaOntology:altLabel>
        <SchemaOntology:altLabel rdf:datatype="http://www.w3.org/2001/XMLSchema#string">úlcera (anomalía morfológica)</SchemaOntology:altLabel>
        <SchemaOntology:altLabel rdf:datatype="http://www.w3.org/2001/XMLSchema#string">úlcera (trastorno)</SchemaOntology:altLabel>
        <SchemaOntology:altLabel rdf:datatype="http://www.w3.org/2001/XMLSchema#string">úlcera, SAI</SchemaOntology:altLabel>
        <SchemaOntology:altLabel rdf:datatype="http://www.w3.org/2001/XMLSchema#string">ЯЗВЫ</SchemaOntology:altLabel>
        <SchemaOntology:altLabel rdf:datatype="http://www.w3.org/2001/XMLSchema#string">潰瘍</SchemaOntology:altLabel>
        <SchemaOntology:altLabel rdf:datatype="http://www.w3.org/2001/XMLSchema#string">潰瘍ＮＯＳ</SchemaOntology:altLabel>
        <SchemaOntology:altLabel rdf:datatype="http://www.w3.org/2001/XMLSchema#string">ｶｲﾖｳ</SchemaOntology:altLabel>
        <SchemaOntology:altLabel rdf:datatype="http://www.w3.org/2001/XMLSchema#string">ｶｲﾖｳNOS</SchemaOntology:altLabel>
    </owl:Class>
    


    <!-- http://blulab.chpc.utah.edu/ontologies/schema/bscuba/carotidStenosis.owl#KA327 -->

    <owl:Class rdf:about="http://blulab.chpc.utah.edu/ontologies/schema/bscuba/carotidStenosis.owl#KA327">
        <rdfs:label rdf:datatype="http://www.w3.org/2001/XMLSchema#string">calcification</rdfs:label>
        <rdfs:subClassOf rdf:resource="http://blulab.chpc.utah.edu/ontologies/SchemaOntology.owl#Problem"/>
        <rdfs:subClassOf>
            <owl:Restriction>
                <owl:onProperty rdf:resource="http://blulab.chpc.utah.edu/ontologies/SchemaOntology.owl#hasSemAttribute"/>
                <owl:someValuesFrom rdf:resource="http://blulab.chpc.utah.edu/ontologies/ModifierOntology.owl#Patient_Experiencer"/>
            </owl:Restriction>
        </rdfs:subClassOf>
        <rdfs:subClassOf>
            <owl:Restriction>
                <owl:onProperty rdf:resource="http://blulab.chpc.utah.edu/ontologies/SchemaOntology.owl#hasSemAttribute"/>
                <owl:someValuesFrom rdf:resource="http://blulab.chpc.utah.edu/ontologies/ModifierOntology.owl#DefiniteExistence_Certainty"/>
            </owl:Restriction>
        </rdfs:subClassOf>
        <rdfs:subClassOf>
            <owl:Restriction>
                <owl:onProperty rdf:resource="http://blulab.chpc.utah.edu/ontologies/SchemaOntology.owl#hasSemAttribute"/>
                <owl:someValuesFrom rdf:resource="http://blulab.chpc.utah.edu/ontologies/ModifierOntology.owl#Overlap_DocTimeRel"/>
            </owl:Restriction>
        </rdfs:subClassOf>
        <SchemaOntology:altLabel rdf:datatype="http://www.w3.org/2001/XMLSchema#string">Ablagerung von Kalzium</SchemaOntology:altLabel>
        <ModifierOntology:prefCUI rdf:datatype="http://www.w3.org/2001/XMLSchema#string">C0006663</ModifierOntology:prefCUI>
        <SchemaOntology:altCUI rdf:datatype="http://www.w3.org/2001/XMLSchema#string">C0175895</SchemaOntology:altCUI>
        <SchemaOntology:altCUI rdf:datatype="http://www.w3.org/2001/XMLSchema#string">C1533591</SchemaOntology:altCUI>
        <SchemaOntology:altLabel rdf:datatype="http://www.w3.org/2001/XMLSchema#string">CALCIFICATION</SchemaOntology:altLabel>
        <SchemaOntology:altLabel rdf:datatype="http://www.w3.org/2001/XMLSchema#string">CALCIFICATION PATHOL</SchemaOntology:altLabel>
        <SchemaOntology:altLabel rdf:datatype="http://www.w3.org/2001/XMLSchema#string">CALCIUM DEPOSIT(S)</SchemaOntology:altLabel>
        <SchemaOntology:altLabel rdf:datatype="http://www.w3.org/2001/XMLSchema#string">Calcificación Patológica</SchemaOntology:altLabel>
        <SchemaOntology:altLabel rdf:datatype="http://www.w3.org/2001/XMLSchema#string">Calcificación tisular NEOM</SchemaOntology:altLabel>
        <SchemaOntology:altLabel rdf:datatype="http://www.w3.org/2001/XMLSchema#string">Calcificatie, pathologische</SchemaOntology:altLabel>
        <SchemaOntology:altLabel rdf:datatype="http://www.w3.org/2001/XMLSchema#string">Calcification</SchemaOntology:altLabel>
        <SchemaOntology:altLabel rdf:datatype="http://www.w3.org/2001/XMLSchema#string">Calcification (morphologic abnormality)</SchemaOntology:altLabel>
        <SchemaOntology:altLabel rdf:datatype="http://www.w3.org/2001/XMLSchema#string">Calcification pathologique</SchemaOntology:altLabel>
        <SchemaOntology:altLabel rdf:datatype="http://www.w3.org/2001/XMLSchema#string">Calcification tissulaire SAI</SchemaOntology:altLabel>
        <SchemaOntology:altLabel rdf:datatype="http://www.w3.org/2001/XMLSchema#string">Calcification, NOS</SchemaOntology:altLabel>
        <SchemaOntology:altLabel rdf:datatype="http://www.w3.org/2001/XMLSchema#string">Calcification, Pathologic</SchemaOntology:altLabel>
        <SchemaOntology:altLabel rdf:datatype="http://www.w3.org/2001/XMLSchema#string">Calcifications</SchemaOntology:altLabel>
        <SchemaOntology:altLabel rdf:datatype="http://www.w3.org/2001/XMLSchema#string">Calcificazione patologica</SchemaOntology:altLabel>
        <SchemaOntology:altLabel rdf:datatype="http://www.w3.org/2001/XMLSchema#string">Calcificazione tessutale NAS</SchemaOntology:altLabel>
        <SchemaOntology:altLabel rdf:datatype="http://www.w3.org/2001/XMLSchema#string">Calcificação Patológica</SchemaOntology:altLabel>
        <SchemaOntology:altLabel rdf:datatype="http://www.w3.org/2001/XMLSchema#string">Calcificação dos tecidos NE</SchemaOntology:altLabel>
        <SchemaOntology:altLabel rdf:datatype="http://www.w3.org/2001/XMLSchema#string">Calcified</SchemaOntology:altLabel>
        <SchemaOntology:altLabel rdf:datatype="http://www.w3.org/2001/XMLSchema#string">Calcified (qualifier value)</SchemaOntology:altLabel>
        <SchemaOntology:altLabel rdf:datatype="http://www.w3.org/2001/XMLSchema#string">Calcified (qualifier)</SchemaOntology:altLabel>
        <SchemaOntology:altLabel rdf:datatype="http://www.w3.org/2001/XMLSchema#string">Calcified structure</SchemaOntology:altLabel>
        <SchemaOntology:altLabel rdf:datatype="http://www.w3.org/2001/XMLSchema#string">Calcified structure (morphologic abnormality)</SchemaOntology:altLabel>
        <SchemaOntology:altLabel rdf:datatype="http://www.w3.org/2001/XMLSchema#string">Calcinose</SchemaOntology:altLabel>
        <SchemaOntology:altLabel rdf:datatype="http://www.w3.org/2001/XMLSchema#string">Calcinoses</SchemaOntology:altLabel>
        <SchemaOntology:altLabel rdf:datatype="http://www.w3.org/2001/XMLSchema#string">Calcinosi</SchemaOntology:altLabel>
        <SchemaOntology:altLabel rdf:datatype="http://www.w3.org/2001/XMLSchema#string">Calcinosis</SchemaOntology:altLabel>
        <SchemaOntology:prefLabel rdf:datatype="http://www.w3.org/2001/XMLSchema#string">Calcinosis</SchemaOntology:prefLabel>
        <SchemaOntology:altLabel rdf:datatype="http://www.w3.org/2001/XMLSchema#string">Calcinosis (disorder)</SchemaOntology:altLabel>
        <SchemaOntology:altLabel rdf:datatype="http://www.w3.org/2001/XMLSchema#string">Calcinosis [Disease/Finding]</SchemaOntology:altLabel>
        <SchemaOntology:altLabel rdf:datatype="http://www.w3.org/2001/XMLSchema#string">Calcium deposition</SchemaOntology:altLabel>
        <SchemaOntology:altLabel rdf:datatype="http://www.w3.org/2001/XMLSchema#string">Calcium deposition, NOS</SchemaOntology:altLabel>
        <SchemaOntology:altLabel rdf:datatype="http://www.w3.org/2001/XMLSchema#string">Calcium deposits</SchemaOntology:altLabel>
        <SchemaOntology:altLabel rdf:datatype="http://www.w3.org/2001/XMLSchema#string">Calcium depositum</SchemaOntology:altLabel>
        <SchemaOntology:altLabel rdf:datatype="http://www.w3.org/2001/XMLSchema#string">Calcium depositumok</SchemaOntology:altLabel>
        <SchemaOntology:altLabel rdf:datatype="http://www.w3.org/2001/XMLSchema#string">DEPOSIT(S), CALCIUM</SchemaOntology:altLabel>
        <SchemaOntology:altLabel rdf:datatype="http://www.w3.org/2001/XMLSchema#string">Deposit calcium</SchemaOntology:altLabel>
        <SchemaOntology:altLabel rdf:datatype="http://www.w3.org/2001/XMLSchema#string">Depositi di calcio</SchemaOntology:altLabel>
        <SchemaOntology:altLabel rdf:datatype="http://www.w3.org/2001/XMLSchema#string">Deposito di calcio</SchemaOntology:altLabel>
        <SchemaOntology:altLabel rdf:datatype="http://www.w3.org/2001/XMLSchema#string">Depósito de calcio</SchemaOntology:altLabel>
        <SchemaOntology:altLabel rdf:datatype="http://www.w3.org/2001/XMLSchema#string">Depósito de cálcio</SchemaOntology:altLabel>
        <SchemaOntology:altLabel rdf:datatype="http://www.w3.org/2001/XMLSchema#string">Depósitos de calcio</SchemaOntology:altLabel>
        <SchemaOntology:altLabel rdf:datatype="http://www.w3.org/2001/XMLSchema#string">Depósitos de cálcio</SchemaOntology:altLabel>
        <SchemaOntology:altLabel rdf:datatype="http://www.w3.org/2001/XMLSchema#string">Dépôt calcique</SchemaOntology:altLabel>
        <SchemaOntology:altLabel rdf:datatype="http://www.w3.org/2001/XMLSchema#string">Dépôts calciques</SchemaOntology:altLabel>
        <SchemaOntology:altLabel rdf:datatype="http://www.w3.org/2001/XMLSchema#string">Forkalkning, patologisk</SchemaOntology:altLabel>
        <SchemaOntology:altLabel rdf:datatype="http://www.w3.org/2001/XMLSchema#string">Förkalkning</SchemaOntology:altLabel>
        <SchemaOntology:altLabel rdf:datatype="http://www.w3.org/2001/XMLSchema#string">Gewebekalzifizierung NNB</SchemaOntology:altLabel>
        <SchemaOntology:altLabel rdf:datatype="http://www.w3.org/2001/XMLSchema#string">Heterotopic calcification</SchemaOntology:altLabel>
        <SchemaOntology:altLabel rdf:datatype="http://www.w3.org/2001/XMLSchema#string">KAL&#39;TSIFIKATSIIA PATOLOGICHESKAIA</SchemaOntology:altLabel>
        <SchemaOntology:altLabel rdf:datatype="http://www.w3.org/2001/XMLSchema#string">KAL&#39;TSINOZ</SchemaOntology:altLabel>
        <SchemaOntology:altLabel rdf:datatype="http://www.w3.org/2001/XMLSchema#string">KALCINOZA</SchemaOntology:altLabel>
        <SchemaOntology:altLabel rdf:datatype="http://www.w3.org/2001/XMLSchema#string">Kalcifikace tkáně NOS</SchemaOntology:altLabel>
        <SchemaOntology:altLabel rdf:datatype="http://www.w3.org/2001/XMLSchema#string">Kalcifikovaná ložiska</SchemaOntology:altLabel>
        <SchemaOntology:altLabel rdf:datatype="http://www.w3.org/2001/XMLSchema#string">Kalcifikované ložisko</SchemaOntology:altLabel>
        <SchemaOntology:altLabel rdf:datatype="http://www.w3.org/2001/XMLSchema#string">Kalcinóza</SchemaOntology:altLabel>
        <SchemaOntology:altLabel rdf:datatype="http://www.w3.org/2001/XMLSchema#string">Kalcynoza</SchemaOntology:altLabel>
        <SchemaOntology:altLabel rdf:datatype="http://www.w3.org/2001/XMLSchema#string">Kalsinoosi</SchemaOntology:altLabel>
        <SchemaOntology:altLabel rdf:datatype="http://www.w3.org/2001/XMLSchema#string">Kalsinose</SchemaOntology:altLabel>
        <SchemaOntology:altLabel rdf:datatype="http://www.w3.org/2001/XMLSchema#string">Kalzifikation, pathologische</SchemaOntology:altLabel>
        <SchemaOntology:altLabel rdf:datatype="http://www.w3.org/2001/XMLSchema#string">Kalzinose</SchemaOntology:altLabel>
        <SchemaOntology:altLabel rdf:datatype="http://www.w3.org/2001/XMLSchema#string">Kalziumablagerungen</SchemaOntology:altLabel>
        <SchemaOntology:altLabel rdf:datatype="http://www.w3.org/2001/XMLSchema#string">Mineralization, NOS</SchemaOntology:altLabel>
        <SchemaOntology:altLabel rdf:datatype="http://www.w3.org/2001/XMLSchema#string">PATHOL CALCIFICATION</SchemaOntology:altLabel>
        <SchemaOntology:altLabel rdf:datatype="http://www.w3.org/2001/XMLSchema#string">Pathologic Calcification</SchemaOntology:altLabel>
        <SchemaOntology:altLabel rdf:datatype="http://www.w3.org/2001/XMLSchema#string">Pathologic calcification</SchemaOntology:altLabel>
        <SchemaOntology:altLabel rdf:datatype="http://www.w3.org/2001/XMLSchema#string">Pathologic calcification (calcified structure)</SchemaOntology:altLabel>
        <SchemaOntology:altLabel rdf:datatype="http://www.w3.org/2001/XMLSchema#string">Pathologic calcification, calcified structure</SchemaOntology:altLabel>
        <SchemaOntology:altLabel rdf:datatype="http://www.w3.org/2001/XMLSchema#string">Pathologic calcification, calcified structure (morphologic abnormality)</SchemaOntology:altLabel>
        <SchemaOntology:definition rdf:datatype="http://www.w3.org/2001/XMLSchema#string">Pathologic deposition of calcium salts in tissues.&amp;lt;br/&amp;gt;Deposits of calcium in the tissues. Calcification in the breast can be seen on a mammogram, but cannot be detected by touch. There are two types of breast calcification, macrocalcification and microcalcification. Macrocalcifications are large deposits and are usually not related to cancer. Microcalcifications are specks of calcium that may be found in an area of rapidly dividing cells. Many microcalcifications clustered together may be a sign of cancer.&amp;lt;br/&amp;gt;Having calcium deposited on or in an anatomic structure.</SchemaOntology:definition>
        <SchemaOntology:altLabel rdf:datatype="http://www.w3.org/2001/XMLSchema#string">Pathologically calcified structure</SchemaOntology:altLabel>
        <SchemaOntology:altLabel rdf:datatype="http://www.w3.org/2001/XMLSchema#string">Patologisk forkalkning</SchemaOntology:altLabel>
        <SchemaOntology:altLabel rdf:datatype="http://www.w3.org/2001/XMLSchema#string">Patologisk kalsifikasjon</SchemaOntology:altLabel>
        <SchemaOntology:altLabel rdf:datatype="http://www.w3.org/2001/XMLSchema#string">Szöveti meszesedés k.m.n.</SchemaOntology:altLabel>
        <SchemaOntology:altLabel rdf:datatype="http://www.w3.org/2001/XMLSchema#string">Tissue calcification NOS</SchemaOntology:altLabel>
        <SchemaOntology:altLabel rdf:datatype="http://www.w3.org/2001/XMLSchema#string">Verkalkung, pathologische</SchemaOntology:altLabel>
        <SchemaOntology:altLabel rdf:datatype="http://www.w3.org/2001/XMLSchema#string">Wapnica</SchemaOntology:altLabel>
        <SchemaOntology:altLabel rdf:datatype="http://www.w3.org/2001/XMLSchema#string">Wapnienie patologiczne</SchemaOntology:altLabel>
        <SchemaOntology:altLabel rdf:datatype="http://www.w3.org/2001/XMLSchema#string">Zwapnienia tkanek</SchemaOntology:altLabel>
        <SchemaOntology:altLabel rdf:datatype="http://www.w3.org/2001/XMLSchema#string">Zwapnienie</SchemaOntology:altLabel>
        <SchemaOntology:altLabel rdf:datatype="http://www.w3.org/2001/XMLSchema#string">afzetting van kalk</SchemaOntology:altLabel>
        <SchemaOntology:altLabel rdf:datatype="http://www.w3.org/2001/XMLSchema#string">biomineral tissue development</SchemaOntology:altLabel>
        <SchemaOntology:altLabel rdf:datatype="http://www.w3.org/2001/XMLSchema#string">calcific</SchemaOntology:altLabel>
        <SchemaOntology:altLabel rdf:datatype="http://www.w3.org/2001/XMLSchema#string">calcificación</SchemaOntology:altLabel>
        <SchemaOntology:altLabel rdf:datatype="http://www.w3.org/2001/XMLSchema#string">calcificación (concepto no activo)</SchemaOntology:altLabel>
        <SchemaOntology:altLabel rdf:datatype="http://www.w3.org/2001/XMLSchema#string">calcificación patológica</SchemaOntology:altLabel>
        <SchemaOntology:altLabel rdf:datatype="http://www.w3.org/2001/XMLSchema#string">calcificación patológica (estructura calcificada) (estructura calcificada)</SchemaOntology:altLabel>
        <SchemaOntology:altLabel rdf:datatype="http://www.w3.org/2001/XMLSchema#string">calcificación patológica - estructura calcificada</SchemaOntology:altLabel>
        <SchemaOntology:altLabel rdf:datatype="http://www.w3.org/2001/XMLSchema#string">calcificación patológica - estructura calcificada (anomalía morfológica)</SchemaOntology:altLabel>
        <SchemaOntology:altLabel rdf:datatype="http://www.w3.org/2001/XMLSchema#string">calcificado</SchemaOntology:altLabel>
        <SchemaOntology:altLabel rdf:datatype="http://www.w3.org/2001/XMLSchema#string">calcification</SchemaOntology:altLabel>
        <SchemaOntology:altLabel rdf:datatype="http://www.w3.org/2001/XMLSchema#string">calcifications</SchemaOntology:altLabel>
        <SchemaOntology:altLabel rdf:datatype="http://www.w3.org/2001/XMLSchema#string">calcifications tissue</SchemaOntology:altLabel>
        <SchemaOntology:altLabel rdf:datatype="http://www.w3.org/2001/XMLSchema#string">calcified</SchemaOntology:altLabel>
        <SchemaOntology:altLabel rdf:datatype="http://www.w3.org/2001/XMLSchema#string">calcify</SchemaOntology:altLabel>
        <SchemaOntology:altLabel rdf:datatype="http://www.w3.org/2001/XMLSchema#string">calcifying</SchemaOntology:altLabel>
        <SchemaOntology:altLabel rdf:datatype="http://www.w3.org/2001/XMLSchema#string">calcinose</SchemaOntology:altLabel>
        <SchemaOntology:altLabel rdf:datatype="http://www.w3.org/2001/XMLSchema#string">calcinoses</SchemaOntology:altLabel>
        <SchemaOntology:altLabel rdf:datatype="http://www.w3.org/2001/XMLSchema#string">calcinosis</SchemaOntology:altLabel>
        <SchemaOntology:altLabel rdf:datatype="http://www.w3.org/2001/XMLSchema#string">calcinosis (trastorno)</SchemaOntology:altLabel>
        <SchemaOntology:altLabel rdf:datatype="http://www.w3.org/2001/XMLSchema#string">calcium deposit</SchemaOntology:altLabel>
        <SchemaOntology:altLabel rdf:datatype="http://www.w3.org/2001/XMLSchema#string">calcium deposition</SchemaOntology:altLabel>
        <SchemaOntology:altLabel rdf:datatype="http://www.w3.org/2001/XMLSchema#string">calcium deposits</SchemaOntology:altLabel>
        <SchemaOntology:altLabel rdf:datatype="http://www.w3.org/2001/XMLSchema#string">depósito de calcio</SchemaOntology:altLabel>
        <SchemaOntology:altLabel rdf:datatype="http://www.w3.org/2001/XMLSchema#string">estructura calcificada</SchemaOntology:altLabel>
        <SchemaOntology:altLabel rdf:datatype="http://www.w3.org/2001/XMLSchema#string">estructura calcificada (calificador)</SchemaOntology:altLabel>
        <SchemaOntology:altLabel rdf:datatype="http://www.w3.org/2001/XMLSchema#string">heterotopic calcification</SchemaOntology:altLabel>
        <SchemaOntology:altLabel rdf:datatype="http://www.w3.org/2001/XMLSchema#string">kalcifikace patologická</SchemaOntology:altLabel>
        <SchemaOntology:altLabel rdf:datatype="http://www.w3.org/2001/XMLSchema#string">kalcinóza</SchemaOntology:altLabel>
        <SchemaOntology:altLabel rdf:datatype="http://www.w3.org/2001/XMLSchema#string">kalkafzettingen</SchemaOntology:altLabel>
        <SchemaOntology:altLabel rdf:datatype="http://www.w3.org/2001/XMLSchema#string">macrocalcification</SchemaOntology:altLabel>
        <SchemaOntology:altLabel rdf:datatype="http://www.w3.org/2001/XMLSchema#string">mineralization</SchemaOntology:altLabel>
        <SchemaOntology:altLabel rdf:datatype="http://www.w3.org/2001/XMLSchema#string">pathologic calcification</SchemaOntology:altLabel>
        <SchemaOntology:altLabel rdf:datatype="http://www.w3.org/2001/XMLSchema#string">tissue calcification</SchemaOntology:altLabel>
        <SchemaOntology:altLabel rdf:datatype="http://www.w3.org/2001/XMLSchema#string">weefselverkalking NAO</SchemaOntology:altLabel>
        <SchemaOntology:altLabel rdf:datatype="http://www.w3.org/2001/XMLSchema#string">КАЛЬЦИНОЗ</SchemaOntology:altLabel>
        <SchemaOntology:altLabel rdf:datatype="http://www.w3.org/2001/XMLSchema#string">КАЛЬЦИФИКАЦИЯ ПАТОЛОГИЧЕСКАЯ</SchemaOntology:altLabel>
        <SchemaOntology:altLabel rdf:datatype="http://www.w3.org/2001/XMLSchema#string">カルシウム沈着</SchemaOntology:altLabel>
        <SchemaOntology:altLabel rdf:datatype="http://www.w3.org/2001/XMLSchema#string">病理的石灰化</SchemaOntology:altLabel>
        <SchemaOntology:altLabel rdf:datatype="http://www.w3.org/2001/XMLSchema#string">病的石灰化</SchemaOntology:altLabel>
        <SchemaOntology:altLabel rdf:datatype="http://www.w3.org/2001/XMLSchema#string">石灰化-病理的</SchemaOntology:altLabel>
        <SchemaOntology:altLabel rdf:datatype="http://www.w3.org/2001/XMLSchema#string">石灰化-病的</SchemaOntology:altLabel>
        <SchemaOntology:altLabel rdf:datatype="http://www.w3.org/2001/XMLSchema#string">石灰沈着</SchemaOntology:altLabel>
        <SchemaOntology:altLabel rdf:datatype="http://www.w3.org/2001/XMLSchema#string">石灰沈着症</SchemaOntology:altLabel>
        <SchemaOntology:altLabel rdf:datatype="http://www.w3.org/2001/XMLSchema#string">石灰症</SchemaOntology:altLabel>
        <SchemaOntology:altLabel rdf:datatype="http://www.w3.org/2001/XMLSchema#string">組織石灰化ＮＯＳ</SchemaOntology:altLabel>
        <SchemaOntology:altLabel rdf:datatype="http://www.w3.org/2001/XMLSchema#string">ｶﾙｼｳﾑﾁﾝﾁｬｸ</SchemaOntology:altLabel>
        <SchemaOntology:altLabel rdf:datatype="http://www.w3.org/2001/XMLSchema#string">ｾｯｶｲﾁﾝﾁｬｸｼｮｳ</SchemaOntology:altLabel>
        <SchemaOntology:altLabel rdf:datatype="http://www.w3.org/2001/XMLSchema#string">ｿｼｷｾｯｶｲｶNOS</SchemaOntology:altLabel>
    </owl:Class>
    


    <!-- http://blulab.chpc.utah.edu/ontologies/schema/bscuba/carotidStenosis.owl#KA328 -->

    <owl:Class rdf:about="http://blulab.chpc.utah.edu/ontologies/schema/bscuba/carotidStenosis.owl#KA328">
        <rdfs:label rdf:datatype="http://www.w3.org/2001/XMLSchema#string">atheroma</rdfs:label>
        <rdfs:subClassOf rdf:resource="http://blulab.chpc.utah.edu/ontologies/SchemaOntology.owl#Problem"/>
        <rdfs:subClassOf>
            <owl:Restriction>
                <owl:onProperty rdf:resource="http://blulab.chpc.utah.edu/ontologies/SchemaOntology.owl#hasSemAttribute"/>
                <owl:someValuesFrom rdf:resource="http://blulab.chpc.utah.edu/ontologies/ModifierOntology.owl#DefiniteExistence_Certainty"/>
            </owl:Restriction>
        </rdfs:subClassOf>
        <rdfs:subClassOf>
            <owl:Restriction>
                <owl:onProperty rdf:resource="http://blulab.chpc.utah.edu/ontologies/SchemaOntology.owl#hasSemAttribute"/>
                <owl:someValuesFrom rdf:resource="http://blulab.chpc.utah.edu/ontologies/ModifierOntology.owl#Patient_Experiencer"/>
            </owl:Restriction>
        </rdfs:subClassOf>
        <rdfs:subClassOf>
            <owl:Restriction>
                <owl:onProperty rdf:resource="http://blulab.chpc.utah.edu/ontologies/SchemaOntology.owl#hasSemAttribute"/>
                <owl:someValuesFrom rdf:resource="http://blulab.chpc.utah.edu/ontologies/ModifierOntology.owl#Overlap_DocTimeRel"/>
            </owl:Restriction>
        </rdfs:subClassOf>
        <SchemaOntology:altLabel rdf:datatype="http://www.w3.org/2001/XMLSchema#string">Aterom</SchemaOntology:altLabel>
        <SchemaOntology:altLabel rdf:datatype="http://www.w3.org/2001/XMLSchema#string">Ateroma</SchemaOntology:altLabel>
        <SchemaOntology:altLabel rdf:datatype="http://www.w3.org/2001/XMLSchema#string">Ateromatøse plakk</SchemaOntology:altLabel>
        <SchemaOntology:altLabel rdf:datatype="http://www.w3.org/2001/XMLSchema#string">Ateromatøst plakk</SchemaOntology:altLabel>
        <SchemaOntology:altLabel rdf:datatype="http://www.w3.org/2001/XMLSchema#string">Atherom</SchemaOntology:altLabel>
        <SchemaOntology:prefLabel rdf:datatype="http://www.w3.org/2001/XMLSchema#string">Atheroma</SchemaOntology:prefLabel>
        <SchemaOntology:altLabel rdf:datatype="http://www.w3.org/2001/XMLSchema#string">Atheroma</SchemaOntology:altLabel>
        <SchemaOntology:altLabel rdf:datatype="http://www.w3.org/2001/XMLSchema#string">Atheroma (morphologic abnormality)</SchemaOntology:altLabel>
        <SchemaOntology:altLabel rdf:datatype="http://www.w3.org/2001/XMLSchema#string">Atheroma of artery</SchemaOntology:altLabel>
        <SchemaOntology:altLabel rdf:datatype="http://www.w3.org/2001/XMLSchema#string">Atheroma of artery (disorder)</SchemaOntology:altLabel>
        <SchemaOntology:altLabel rdf:datatype="http://www.w3.org/2001/XMLSchema#string">Atheroma of artery, NOS</SchemaOntology:altLabel>
        <SchemaOntology:altLabel rdf:datatype="http://www.w3.org/2001/XMLSchema#string">Atheroma, NOS</SchemaOntology:altLabel>
        <SchemaOntology:altLabel rdf:datatype="http://www.w3.org/2001/XMLSchema#string">Atheromas</SchemaOntology:altLabel>
        <SchemaOntology:altLabel rdf:datatype="http://www.w3.org/2001/XMLSchema#string">Atheromatoese Plaques</SchemaOntology:altLabel>
        <SchemaOntology:altLabel rdf:datatype="http://www.w3.org/2001/XMLSchema#string">Atheromatous Plaques</SchemaOntology:altLabel>
        <SchemaOntology:altLabel rdf:datatype="http://www.w3.org/2001/XMLSchema#string">Atheromatous degeneration</SchemaOntology:altLabel>
        <SchemaOntology:altLabel rdf:datatype="http://www.w3.org/2001/XMLSchema#string">Atheromatous degeneration (morphologic abnormality)</SchemaOntology:altLabel>
        <SchemaOntology:altLabel rdf:datatype="http://www.w3.org/2001/XMLSchema#string">Atheromatous plaque</SchemaOntology:altLabel>
        <SchemaOntology:altLabel rdf:datatype="http://www.w3.org/2001/XMLSchema#string">Atheromatous plaque, NOS</SchemaOntology:altLabel>
        <SchemaOntology:altLabel rdf:datatype="http://www.w3.org/2001/XMLSchema#string">Atheromatöse Plaques</SchemaOntology:altLabel>
        <SchemaOntology:altLabel rdf:datatype="http://www.w3.org/2001/XMLSchema#string">Athérome</SchemaOntology:altLabel>
        <ModifierOntology:prefCUI rdf:datatype="http://www.w3.org/2001/XMLSchema#string">C0264956</ModifierOntology:prefCUI>
        <SchemaOntology:altLabel rdf:datatype="http://www.w3.org/2001/XMLSchema#string">Plakk, ateromatøse</SchemaOntology:altLabel>
        <SchemaOntology:altLabel rdf:datatype="http://www.w3.org/2001/XMLSchema#string">Plaques athéromateuses</SchemaOntology:altLabel>
        <SchemaOntology:altLabel rdf:datatype="http://www.w3.org/2001/XMLSchema#string">Plaques d&#39;athérome</SchemaOntology:altLabel>
        <SchemaOntology:altLabel rdf:datatype="http://www.w3.org/2001/XMLSchema#string">aterom</SchemaOntology:altLabel>
        <SchemaOntology:altLabel rdf:datatype="http://www.w3.org/2001/XMLSchema#string">ateroma</SchemaOntology:altLabel>
        <SchemaOntology:altLabel rdf:datatype="http://www.w3.org/2001/XMLSchema#string">ateroma (anomalía morfológica)</SchemaOntology:altLabel>
        <SchemaOntology:altLabel rdf:datatype="http://www.w3.org/2001/XMLSchema#string">ateroma arterial</SchemaOntology:altLabel>
        <SchemaOntology:altLabel rdf:datatype="http://www.w3.org/2001/XMLSchema#string">ateroma arterial (trastorno)</SchemaOntology:altLabel>
        <SchemaOntology:altLabel rdf:datatype="http://www.w3.org/2001/XMLSchema#string">atheroma</SchemaOntology:altLabel>
        <SchemaOntology:altLabel rdf:datatype="http://www.w3.org/2001/XMLSchema#string">atheromas</SchemaOntology:altLabel>
        <SchemaOntology:altLabel rdf:datatype="http://www.w3.org/2001/XMLSchema#string">atheromatous</SchemaOntology:altLabel>
        <SchemaOntology:altLabel rdf:datatype="http://www.w3.org/2001/XMLSchema#string">atheromatous plaque</SchemaOntology:altLabel>
        <SchemaOntology:altLabel rdf:datatype="http://www.w3.org/2001/XMLSchema#string">atheroom</SchemaOntology:altLabel>
        <SchemaOntology:altLabel rdf:datatype="http://www.w3.org/2001/XMLSchema#string">degeneración ateromatosa</SchemaOntology:altLabel>
        <SchemaOntology:altLabel rdf:datatype="http://www.w3.org/2001/XMLSchema#string">degeneración ateromatosa (anomalía morfológica)</SchemaOntology:altLabel>
        <SchemaOntology:altLabel rdf:datatype="http://www.w3.org/2001/XMLSchema#string">placa ateromatosa</SchemaOntology:altLabel>
        <SchemaOntology:altLabel rdf:datatype="http://www.w3.org/2001/XMLSchema#string">アテローム</SchemaOntology:altLabel>
        <SchemaOntology:altLabel rdf:datatype="http://www.w3.org/2001/XMLSchema#string">ｱﾃﾛｰﾑ</SchemaOntology:altLabel>
    </owl:Class>
    


    <!-- http://blulab.chpc.utah.edu/ontologies/schema/bscuba/carotidStenosis.owl#KA329 -->

    <owl:Class rdf:about="http://blulab.chpc.utah.edu/ontologies/schema/bscuba/carotidStenosis.owl#KA329">
        <rdfs:label rdf:datatype="http://www.w3.org/2001/XMLSchema#string">atherosclerotic plaque</rdfs:label>
        <rdfs:subClassOf rdf:resource="http://blulab.chpc.utah.edu/ontologies/SchemaOntology.owl#Problem"/>
        <rdfs:subClassOf>
            <owl:Restriction>
                <owl:onProperty rdf:resource="http://blulab.chpc.utah.edu/ontologies/SchemaOntology.owl#hasSemAttribute"/>
                <owl:someValuesFrom rdf:resource="http://blulab.chpc.utah.edu/ontologies/ModifierOntology.owl#DefiniteExistence_Certainty"/>
            </owl:Restriction>
        </rdfs:subClassOf>
        <rdfs:subClassOf>
            <owl:Restriction>
                <owl:onProperty rdf:resource="http://blulab.chpc.utah.edu/ontologies/SchemaOntology.owl#hasSemAttribute"/>
                <owl:someValuesFrom rdf:resource="http://blulab.chpc.utah.edu/ontologies/ModifierOntology.owl#Patient_Experiencer"/>
            </owl:Restriction>
        </rdfs:subClassOf>
        <rdfs:subClassOf>
            <owl:Restriction>
                <owl:onProperty rdf:resource="http://blulab.chpc.utah.edu/ontologies/SchemaOntology.owl#hasSemAttribute"/>
                <owl:someValuesFrom rdf:resource="http://blulab.chpc.utah.edu/ontologies/ModifierOntology.owl#Overlap_DocTimeRel"/>
            </owl:Restriction>
        </rdfs:subClassOf>
        <SchemaOntology:altLabel rdf:datatype="http://www.w3.org/2001/XMLSchema#string">ATEROMA</SchemaOntology:altLabel>
        <SchemaOntology:altLabel rdf:datatype="http://www.w3.org/2001/XMLSchema#string">ATHEROSCLEROTIC PLAQUE</SchemaOntology:altLabel>
        <SchemaOntology:altLabel rdf:datatype="http://www.w3.org/2001/XMLSchema#string">Aterosklerotisk plakk</SchemaOntology:altLabel>
        <SchemaOntology:altLabel rdf:datatype="http://www.w3.org/2001/XMLSchema#string">Aterosklerotiske plakk</SchemaOntology:altLabel>
        <SchemaOntology:altLabel rdf:datatype="http://www.w3.org/2001/XMLSchema#string">Atherosclerotic Plaque</SchemaOntology:altLabel>
        <SchemaOntology:altLabel rdf:datatype="http://www.w3.org/2001/XMLSchema#string">Atherosclerotic Plaques</SchemaOntology:altLabel>
        <SchemaOntology:altLabel rdf:datatype="http://www.w3.org/2001/XMLSchema#string">Atherosklerotische Plaques</SchemaOntology:altLabel>
        <SchemaOntology:altLabel rdf:datatype="http://www.w3.org/2001/XMLSchema#string">Atherosklerotischer Plaque</SchemaOntology:altLabel>
        <SchemaOntology:altLabel rdf:datatype="http://www.w3.org/2001/XMLSchema#string">BLIASHKA ATEROSKLEROTICHESKAIA</SchemaOntology:altLabel>
        <SchemaOntology:altLabel rdf:datatype="http://www.w3.org/2001/XMLSchema#string">Blaszka miażdżycowa</SchemaOntology:altLabel>
        <SchemaOntology:altLabel rdf:datatype="http://www.w3.org/2001/XMLSchema#string">Blaszki miażdżycowe</SchemaOntology:altLabel>
        <ModifierOntology:prefCUI rdf:datatype="http://www.w3.org/2001/XMLSchema#string">C2936350</ModifierOntology:prefCUI>
        <SchemaOntology:altLabel rdf:datatype="http://www.w3.org/2001/XMLSchema#string">FIBROATEROMA</SchemaOntology:altLabel>
        <SchemaOntology:altLabel rdf:datatype="http://www.w3.org/2001/XMLSchema#string">Placa Aterosclerótica</SchemaOntology:altLabel>
        <SchemaOntology:altLabel rdf:datatype="http://www.w3.org/2001/XMLSchema#string">Placca aterosclerotica</SchemaOntology:altLabel>
        <SchemaOntology:altLabel rdf:datatype="http://www.w3.org/2001/XMLSchema#string">Placche aterosclerotiche</SchemaOntology:altLabel>
        <SchemaOntology:altLabel rdf:datatype="http://www.w3.org/2001/XMLSchema#string">Plak, aterosklerotski</SchemaOntology:altLabel>
        <SchemaOntology:altLabel rdf:datatype="http://www.w3.org/2001/XMLSchema#string">Plakk, aterosklerotiske</SchemaOntology:altLabel>
        <SchemaOntology:altLabel rdf:datatype="http://www.w3.org/2001/XMLSchema#string">Plaque athéroscléreuse</SchemaOntology:altLabel>
        <SchemaOntology:altLabel rdf:datatype="http://www.w3.org/2001/XMLSchema#string">Plaque d&#39;athérosclérose</SchemaOntology:altLabel>
        <SchemaOntology:altLabel rdf:datatype="http://www.w3.org/2001/XMLSchema#string">Plaque, Atherosclerotic</SchemaOntology:altLabel>
        <SchemaOntology:prefLabel rdf:datatype="http://www.w3.org/2001/XMLSchema#string">Plaque, Atherosclerotic</SchemaOntology:prefLabel>
        <SchemaOntology:altLabel rdf:datatype="http://www.w3.org/2001/XMLSchema#string">Plaque, Atherosclerotic [Disease/Finding]</SchemaOntology:altLabel>
        <SchemaOntology:altLabel rdf:datatype="http://www.w3.org/2001/XMLSchema#string">Plaque, atherosklerotischer</SchemaOntology:altLabel>
        <SchemaOntology:altLabel rdf:datatype="http://www.w3.org/2001/XMLSchema#string">Plaques, Atherosclerotic</SchemaOntology:altLabel>
        <SchemaOntology:altLabel rdf:datatype="http://www.w3.org/2001/XMLSchema#string">Płytka miażdżycowa</SchemaOntology:altLabel>
        <SchemaOntology:altLabel rdf:datatype="http://www.w3.org/2001/XMLSchema#string">Płytki miażdżycowe</SchemaOntology:altLabel>
        <SchemaOntology:altLabel rdf:datatype="http://www.w3.org/2001/XMLSchema#string">aterosklerotické pláty</SchemaOntology:altLabel>
        <SchemaOntology:altLabel rdf:datatype="http://www.w3.org/2001/XMLSchema#string">aterosklerotický plát</SchemaOntology:altLabel>
        <SchemaOntology:altLabel rdf:datatype="http://www.w3.org/2001/XMLSchema#string">atherosclerotic plaque</SchemaOntology:altLabel>
        <SchemaOntology:altLabel rdf:datatype="http://www.w3.org/2001/XMLSchema#string">atherosclerotic plaques</SchemaOntology:altLabel>
        <SchemaOntology:altLabel rdf:datatype="http://www.w3.org/2001/XMLSchema#string">soft plaque</SchemaOntology:altLabel>
        <SchemaOntology:definition rdf:datatype="http://www.w3.org/2001/XMLSchema#string">yellowish plaques containing cholesterol, lipoid material, and lipophages formed within the intima and inner media of large and medium-sized arteries in atherosclerosis.</SchemaOntology:definition>
        <SchemaOntology:altLabel rdf:datatype="http://www.w3.org/2001/XMLSchema#string">АТЕРОМА</SchemaOntology:altLabel>
        <SchemaOntology:altLabel rdf:datatype="http://www.w3.org/2001/XMLSchema#string">БЛЯШКА АТЕРОСКЛЕРОТИЧЕСКАЯ</SchemaOntology:altLabel>
        <SchemaOntology:altLabel rdf:datatype="http://www.w3.org/2001/XMLSchema#string">ФИБРОАТЕРОМА</SchemaOntology:altLabel>
    </owl:Class>
    


    <!-- http://blulab.chpc.utah.edu/ontologies/schema/bscuba/carotidStenosis.owl#KA330 -->

    <owl:Class rdf:about="http://blulab.chpc.utah.edu/ontologies/schema/bscuba/carotidStenosis.owl#KA330">
        <rdfs:label rdf:datatype="http://www.w3.org/2001/XMLSchema#string">vasospasm</rdfs:label>
        <rdfs:subClassOf rdf:resource="http://blulab.chpc.utah.edu/ontologies/SchemaOntology.owl#Problem"/>
        <rdfs:subClassOf>
            <owl:Restriction>
                <owl:onProperty rdf:resource="http://blulab.chpc.utah.edu/ontologies/SchemaOntology.owl#hasSemAttribute"/>
                <owl:someValuesFrom rdf:resource="http://blulab.chpc.utah.edu/ontologies/ModifierOntology.owl#DefiniteExistence_Certainty"/>
            </owl:Restriction>
        </rdfs:subClassOf>
        <rdfs:subClassOf>
            <owl:Restriction>
                <owl:onProperty rdf:resource="http://blulab.chpc.utah.edu/ontologies/SchemaOntology.owl#hasSemAttribute"/>
                <owl:someValuesFrom rdf:resource="http://blulab.chpc.utah.edu/ontologies/ModifierOntology.owl#Patient_Experiencer"/>
            </owl:Restriction>
        </rdfs:subClassOf>
        <rdfs:subClassOf>
            <owl:Restriction>
                <owl:onProperty rdf:resource="http://blulab.chpc.utah.edu/ontologies/SchemaOntology.owl#hasSemAttribute"/>
                <owl:someValuesFrom rdf:resource="http://blulab.chpc.utah.edu/ontologies/ModifierOntology.owl#Overlap_DocTimeRel"/>
            </owl:Restriction>
        </rdfs:subClassOf>
        <SchemaOntology:altLabel rdf:datatype="http://www.w3.org/2001/XMLSchema#string">Angioespasmo</SchemaOntology:altLabel>
        <SchemaOntology:altLabel rdf:datatype="http://www.w3.org/2001/XMLSchema#string">Angiospasm</SchemaOntology:altLabel>
        <SchemaOntology:altLabel rdf:datatype="http://www.w3.org/2001/XMLSchema#string">Angiospasm, NOS</SchemaOntology:altLabel>
        <SchemaOntology:altLabel rdf:datatype="http://www.w3.org/2001/XMLSchema#string">Angiospasme</SchemaOntology:altLabel>
        <SchemaOntology:altLabel rdf:datatype="http://www.w3.org/2001/XMLSchema#string">Angiospasmo</SchemaOntology:altLabel>
        <SchemaOntology:altLabel rdf:datatype="http://www.w3.org/2001/XMLSchema#string">Angiospasmus</SchemaOntology:altLabel>
        <SchemaOntology:altLabel rdf:datatype="http://www.w3.org/2001/XMLSchema#string">Blood vessel spasm</SchemaOntology:altLabel>
        <ModifierOntology:prefCUI rdf:datatype="http://www.w3.org/2001/XMLSchema#string">C0085616</ModifierOntology:prefCUI>
        <SchemaOntology:altLabel rdf:datatype="http://www.w3.org/2001/XMLSchema#string">Espasmo vascular</SchemaOntology:altLabel>
        <SchemaOntology:altLabel rdf:datatype="http://www.w3.org/2001/XMLSchema#string">Gefaesskrampf</SchemaOntology:altLabel>
        <SchemaOntology:altLabel rdf:datatype="http://www.w3.org/2001/XMLSchema#string">Spasme vasculaire</SchemaOntology:altLabel>
        <SchemaOntology:altLabel rdf:datatype="http://www.w3.org/2001/XMLSchema#string">Spasmo vascolare</SchemaOntology:altLabel>
        <SchemaOntology:altLabel rdf:datatype="http://www.w3.org/2001/XMLSchema#string">Vascular spasm</SchemaOntology:altLabel>
        <SchemaOntology:altLabel rdf:datatype="http://www.w3.org/2001/XMLSchema#string">Vascularis görcs</SchemaOntology:altLabel>
        <SchemaOntology:altLabel rdf:datatype="http://www.w3.org/2001/XMLSchema#string">Vaskulární spasmus</SchemaOntology:altLabel>
        <SchemaOntology:altLabel rdf:datatype="http://www.w3.org/2001/XMLSchema#string">Vasoespasmo</SchemaOntology:altLabel>
        <SchemaOntology:altLabel rdf:datatype="http://www.w3.org/2001/XMLSchema#string">Vasospasm</SchemaOntology:altLabel>
        <SchemaOntology:prefLabel rdf:datatype="http://www.w3.org/2001/XMLSchema#string">Vasospasm</SchemaOntology:prefLabel>
        <SchemaOntology:altLabel rdf:datatype="http://www.w3.org/2001/XMLSchema#string">Vasospasm (finding)</SchemaOntology:altLabel>
        <SchemaOntology:altLabel rdf:datatype="http://www.w3.org/2001/XMLSchema#string">Vasospasm, NOS</SchemaOntology:altLabel>
        <SchemaOntology:altLabel rdf:datatype="http://www.w3.org/2001/XMLSchema#string">Vasospasme</SchemaOntology:altLabel>
        <SchemaOntology:altLabel rdf:datatype="http://www.w3.org/2001/XMLSchema#string">Vasospasmo</SchemaOntology:altLabel>
        <SchemaOntology:altLabel rdf:datatype="http://www.w3.org/2001/XMLSchema#string">Vasospasmus</SchemaOntology:altLabel>
        <SchemaOntology:altLabel rdf:datatype="http://www.w3.org/2001/XMLSchema#string">Vazospasmus</SchemaOntology:altLabel>
        <SchemaOntology:altLabel rdf:datatype="http://www.w3.org/2001/XMLSchema#string">angioespasmo</SchemaOntology:altLabel>
        <SchemaOntology:altLabel rdf:datatype="http://www.w3.org/2001/XMLSchema#string">angiospasm</SchemaOntology:altLabel>
        <SchemaOntology:altLabel rdf:datatype="http://www.w3.org/2001/XMLSchema#string">angiospasme</SchemaOntology:altLabel>
        <SchemaOntology:altLabel rdf:datatype="http://www.w3.org/2001/XMLSchema#string">beaded</SchemaOntology:altLabel>
        <SchemaOntology:altLabel rdf:datatype="http://www.w3.org/2001/XMLSchema#string">beading</SchemaOntology:altLabel>
        <SchemaOntology:altLabel rdf:datatype="http://www.w3.org/2001/XMLSchema#string">blood spasm vessels</SchemaOntology:altLabel>
        <SchemaOntology:altLabel rdf:datatype="http://www.w3.org/2001/XMLSchema#string">blood spasms vessel</SchemaOntology:altLabel>
        <SchemaOntology:altLabel rdf:datatype="http://www.w3.org/2001/XMLSchema#string">blood vessel spasm</SchemaOntology:altLabel>
        <SchemaOntology:altLabel rdf:datatype="http://www.w3.org/2001/XMLSchema#string">espasmo de un vaso sanguíneo</SchemaOntology:altLabel>
        <SchemaOntology:altLabel rdf:datatype="http://www.w3.org/2001/XMLSchema#string">espasmo vascular</SchemaOntology:altLabel>
        <SchemaOntology:altLabel rdf:datatype="http://www.w3.org/2001/XMLSchema#string">spasm</SchemaOntology:altLabel>
        <SchemaOntology:definition rdf:datatype="http://www.w3.org/2001/XMLSchema#string">spasm of the blood vessels resulting in decrease in their caliber.</SchemaOntology:definition>
        <SchemaOntology:altLabel rdf:datatype="http://www.w3.org/2001/XMLSchema#string">spasm vascular</SchemaOntology:altLabel>
        <SchemaOntology:altLabel rdf:datatype="http://www.w3.org/2001/XMLSchema#string">spasm; vascular</SchemaOntology:altLabel>
        <SchemaOntology:altLabel rdf:datatype="http://www.w3.org/2001/XMLSchema#string">spasme; vasculair</SchemaOntology:altLabel>
        <SchemaOntology:altLabel rdf:datatype="http://www.w3.org/2001/XMLSchema#string">spasms vascular</SchemaOntology:altLabel>
        <SchemaOntology:altLabel rdf:datatype="http://www.w3.org/2001/XMLSchema#string">syndrome; vasospastic</SchemaOntology:altLabel>
        <SchemaOntology:altLabel rdf:datatype="http://www.w3.org/2001/XMLSchema#string">syndroom; vasospastisch</SchemaOntology:altLabel>
        <SchemaOntology:altLabel rdf:datatype="http://www.w3.org/2001/XMLSchema#string">transient narrowing</SchemaOntology:altLabel>
        <SchemaOntology:altLabel rdf:datatype="http://www.w3.org/2001/XMLSchema#string">vaatspasme</SchemaOntology:altLabel>
        <SchemaOntology:altLabel rdf:datatype="http://www.w3.org/2001/XMLSchema#string">vasculair; spasme</SchemaOntology:altLabel>
        <SchemaOntology:altLabel rdf:datatype="http://www.w3.org/2001/XMLSchema#string">vascular spasm</SchemaOntology:altLabel>
        <SchemaOntology:altLabel rdf:datatype="http://www.w3.org/2001/XMLSchema#string">vascular; spasm</SchemaOntology:altLabel>
        <SchemaOntology:altLabel rdf:datatype="http://www.w3.org/2001/XMLSchema#string">vasoespasmo</SchemaOntology:altLabel>
        <SchemaOntology:altLabel rdf:datatype="http://www.w3.org/2001/XMLSchema#string">vasoespasmo (hallazgo)</SchemaOntology:altLabel>
        <SchemaOntology:altLabel rdf:datatype="http://www.w3.org/2001/XMLSchema#string">vasospasm</SchemaOntology:altLabel>
        <SchemaOntology:altLabel rdf:datatype="http://www.w3.org/2001/XMLSchema#string">vasospasms</SchemaOntology:altLabel>
        <SchemaOntology:altLabel rdf:datatype="http://www.w3.org/2001/XMLSchema#string">vasospastic; syndrome</SchemaOntology:altLabel>
        <SchemaOntology:altLabel rdf:datatype="http://www.w3.org/2001/XMLSchema#string">vasospastisch; syndroom</SchemaOntology:altLabel>
        <SchemaOntology:altLabel rdf:datatype="http://www.w3.org/2001/XMLSchema#string">血管攣縮</SchemaOntology:altLabel>
        <SchemaOntology:altLabel rdf:datatype="http://www.w3.org/2001/XMLSchema#string">血管痙攣</SchemaOntology:altLabel>
        <SchemaOntology:altLabel rdf:datatype="http://www.w3.org/2001/XMLSchema#string">ｹｯｶﾝｹｲﾚﾝ</SchemaOntology:altLabel>
        <SchemaOntology:altLabel rdf:datatype="http://www.w3.org/2001/XMLSchema#string">ｹｯｶﾝﾚﾝｼｭｸ</SchemaOntology:altLabel>
    </owl:Class>
    


    <!-- http://blulab.chpc.utah.edu/ontologies/schema/bscuba/carotidStenosis.owl#KA332 -->

    <owl:Class rdf:about="http://blulab.chpc.utah.edu/ontologies/schema/bscuba/carotidStenosis.owl#KA332">
        <rdfs:label rdf:datatype="http://www.w3.org/2001/XMLSchema#string">fibromuscular dysplasia</rdfs:label>
        <rdfs:subClassOf rdf:resource="http://blulab.chpc.utah.edu/ontologies/SchemaOntology.owl#Problem"/>
        <rdfs:subClassOf>
            <owl:Restriction>
                <owl:onProperty rdf:resource="http://blulab.chpc.utah.edu/ontologies/SchemaOntology.owl#hasSemAttribute"/>
                <owl:someValuesFrom rdf:resource="http://blulab.chpc.utah.edu/ontologies/ModifierOntology.owl#DefiniteExistence_Certainty"/>
            </owl:Restriction>
        </rdfs:subClassOf>
        <rdfs:subClassOf>
            <owl:Restriction>
                <owl:onProperty rdf:resource="http://blulab.chpc.utah.edu/ontologies/SchemaOntology.owl#hasSemAttribute"/>
                <owl:someValuesFrom rdf:resource="http://blulab.chpc.utah.edu/ontologies/ModifierOntology.owl#Patient_Experiencer"/>
            </owl:Restriction>
        </rdfs:subClassOf>
        <rdfs:subClassOf>
            <owl:Restriction>
                <owl:onProperty rdf:resource="http://blulab.chpc.utah.edu/ontologies/SchemaOntology.owl#hasSemAttribute"/>
                <owl:someValuesFrom rdf:resource="http://blulab.chpc.utah.edu/ontologies/ModifierOntology.owl#Overlap_DocTimeRel"/>
            </owl:Restriction>
        </rdfs:subClassOf>
        <SchemaOntology:prefLabel rdf:datatype="http://www.w3.org/2001/XMLSchema#string"></SchemaOntology:prefLabel>
        <SchemaOntology:definition rdf:datatype="http://www.w3.org/2001/XMLSchema#string">An idiopathic, segmental, nonatheromatous disease of the musculature of arterial walls, leading to STENOSIS of small and medium-sized arteries. There is true proliferation of SMOOTH MUSCLE CELLS and fibrous tissue. Fibromuscular dysplasia lesions are smooth stenosis and occur most often in the renal and carotid arteries. They may also occur in other peripheral arteries of the extremity.</SchemaOntology:definition>
        <SchemaOntology:altLabel rdf:datatype="http://www.w3.org/2001/XMLSchema#string">Arterial fibromuscular dysplasia</SchemaOntology:altLabel>
        <SchemaOntology:altLabel rdf:datatype="http://www.w3.org/2001/XMLSchema#string">Arteriële fibromusculaire dysplasie</SchemaOntology:altLabel>
        <ModifierOntology:prefCUI rdf:datatype="http://www.w3.org/2001/XMLSchema#string">C0016052</ModifierOntology:prefCUI>
        <SchemaOntology:altLabel rdf:datatype="http://www.w3.org/2001/XMLSchema#string">Displasia Fibromuscular</SchemaOntology:altLabel>
        <SchemaOntology:altLabel rdf:datatype="http://www.w3.org/2001/XMLSchema#string">Displasia fibromuscolare</SchemaOntology:altLabel>
        <SchemaOntology:altLabel rdf:datatype="http://www.w3.org/2001/XMLSchema#string">Displasia fibromuscular</SchemaOntology:altLabel>
        <SchemaOntology:altLabel rdf:datatype="http://www.w3.org/2001/XMLSchema#string">Dysplasia, Fibromuscular</SchemaOntology:altLabel>
        <SchemaOntology:altLabel rdf:datatype="http://www.w3.org/2001/XMLSchema#string">Dysplasias, Fibromuscular</SchemaOntology:altLabel>
        <SchemaOntology:altLabel rdf:datatype="http://www.w3.org/2001/XMLSchema#string">Dysplasie fibro-musculaire</SchemaOntology:altLabel>
        <SchemaOntology:altLabel rdf:datatype="http://www.w3.org/2001/XMLSchema#string">Dysplasie fibromusculaire</SchemaOntology:altLabel>
        <SchemaOntology:altLabel rdf:datatype="http://www.w3.org/2001/XMLSchema#string">Dysplasie fibromusculaire artérielle</SchemaOntology:altLabel>
        <SchemaOntology:altLabel rdf:datatype="http://www.w3.org/2001/XMLSchema#string">Dysplasie fibromusculaire des artères</SchemaOntology:altLabel>
        <SchemaOntology:altLabel rdf:datatype="http://www.w3.org/2001/XMLSchema#string">Dysplasie, fibromusculaire</SchemaOntology:altLabel>
        <SchemaOntology:altLabel rdf:datatype="http://www.w3.org/2001/XMLSchema#string">Dysplazja włóknisto-mięśniowa</SchemaOntology:altLabel>
        <SchemaOntology:altLabel rdf:datatype="http://www.w3.org/2001/XMLSchema#string">FIBROMUSKULARNA DISPLAZIJA</SchemaOntology:altLabel>
        <SchemaOntology:altLabel rdf:datatype="http://www.w3.org/2001/XMLSchema#string">FIBROMYSHECHNAIA DISPLAZIIA</SchemaOntology:altLabel>
        <SchemaOntology:altLabel rdf:datatype="http://www.w3.org/2001/XMLSchema#string">FMD - Fibromuscular dysplasia</SchemaOntology:altLabel>
        <SchemaOntology:altLabel rdf:datatype="http://www.w3.org/2001/XMLSchema#string">Fibrodysplasie</SchemaOntology:altLabel>
        <SchemaOntology:altLabel rdf:datatype="http://www.w3.org/2001/XMLSchema#string">Fibromusculaire dysplasie</SchemaOntology:altLabel>
        <SchemaOntology:altLabel rdf:datatype="http://www.w3.org/2001/XMLSchema#string">Fibromuscular Dysplasia</SchemaOntology:altLabel>
        <SchemaOntology:altLabel rdf:datatype="http://www.w3.org/2001/XMLSchema#string">Fibromuscular Dysplasia [Disease/Finding]</SchemaOntology:altLabel>
        <SchemaOntology:altLabel rdf:datatype="http://www.w3.org/2001/XMLSchema#string">Fibromuscular Dysplasias</SchemaOntology:altLabel>
        <SchemaOntology:altLabel rdf:datatype="http://www.w3.org/2001/XMLSchema#string">Fibromuscular dysplasia</SchemaOntology:altLabel>
        <SchemaOntology:altLabel rdf:datatype="http://www.w3.org/2001/XMLSchema#string">Fibromuscular dysplasia (morphologic abnormality)</SchemaOntology:altLabel>
        <SchemaOntology:altLabel rdf:datatype="http://www.w3.org/2001/XMLSchema#string">Fibromuscular hyperplasia of arteries NOS</SchemaOntology:altLabel>
        <SchemaOntology:altLabel rdf:datatype="http://www.w3.org/2001/XMLSchema#string">Fibromuscular hyperplasia of arteries NOS (disorder)</SchemaOntology:altLabel>
        <SchemaOntology:altLabel rdf:datatype="http://www.w3.org/2001/XMLSchema#string">Fibromuscular hyperplasia of artery</SchemaOntology:altLabel>
        <SchemaOntology:altLabel rdf:datatype="http://www.w3.org/2001/XMLSchema#string">Fibromuscular hyperplasia of artery (disorder)</SchemaOntology:altLabel>
        <SchemaOntology:altLabel rdf:datatype="http://www.w3.org/2001/XMLSchema#string">Fibromuscular hyperplasia of artery [Ambiguous]</SchemaOntology:altLabel>
        <SchemaOntology:altLabel rdf:datatype="http://www.w3.org/2001/XMLSchema#string">Fibromuscularis dysplasia</SchemaOntology:altLabel>
        <SchemaOntology:altLabel rdf:datatype="http://www.w3.org/2001/XMLSchema#string">Fibromuskulaarinen dysplasia</SchemaOntology:altLabel>
        <SchemaOntology:altLabel rdf:datatype="http://www.w3.org/2001/XMLSchema#string">Fibromuskulaere Dysplasie</SchemaOntology:altLabel>
        <SchemaOntology:altLabel rdf:datatype="http://www.w3.org/2001/XMLSchema#string">Fibromuskulaere Dysplasie der Arterien</SchemaOntology:altLabel>
        <SchemaOntology:altLabel rdf:datatype="http://www.w3.org/2001/XMLSchema#string">Fibromuskulární dysplazie</SchemaOntology:altLabel>
        <SchemaOntology:altLabel rdf:datatype="http://www.w3.org/2001/XMLSchema#string">Fibromuskulär dysplasi</SchemaOntology:altLabel>
        <SchemaOntology:altLabel rdf:datatype="http://www.w3.org/2001/XMLSchema#string">Fibromuskuläre Dysplasie</SchemaOntology:altLabel>
        <SchemaOntology:altLabel rdf:datatype="http://www.w3.org/2001/XMLSchema#string">Fibromuskulær dysplasi</SchemaOntology:altLabel>
        <SchemaOntology:altLabel rdf:datatype="http://www.w3.org/2001/XMLSchema#string">arterial fibromuscular dysplasia</SchemaOntology:altLabel>
        <SchemaOntology:altLabel rdf:datatype="http://www.w3.org/2001/XMLSchema#string">displasia fibromuscular</SchemaOntology:altLabel>
        <SchemaOntology:altLabel rdf:datatype="http://www.w3.org/2001/XMLSchema#string">displasia fibromuscular (anomalía morfológica)</SchemaOntology:altLabel>
        <SchemaOntology:altLabel rdf:datatype="http://www.w3.org/2001/XMLSchema#string">displasia fibromuscular arterial</SchemaOntology:altLabel>
        <SchemaOntology:altLabel rdf:datatype="http://www.w3.org/2001/XMLSchema#string">fibromusculaire dysplasie</SchemaOntology:altLabel>
        <SchemaOntology:altLabel rdf:datatype="http://www.w3.org/2001/XMLSchema#string">fibromuscular arterial hyperplasia</SchemaOntology:altLabel>
        <SchemaOntology:altLabel rdf:datatype="http://www.w3.org/2001/XMLSchema#string">fibromuscular dysplasia</SchemaOntology:altLabel>
        <SchemaOntology:altLabel rdf:datatype="http://www.w3.org/2001/XMLSchema#string">fibromuscular hyperplasia of artery</SchemaOntology:altLabel>
        <SchemaOntology:altLabel rdf:datatype="http://www.w3.org/2001/XMLSchema#string">fibromuscular hyperplasia of artery (diagnosis)</SchemaOntology:altLabel>
        <SchemaOntology:altLabel rdf:datatype="http://www.w3.org/2001/XMLSchema#string">fibromuskulární dysplazie</SchemaOntology:altLabel>
        <SchemaOntology:altLabel rdf:datatype="http://www.w3.org/2001/XMLSchema#string">hiperplasia fibromuscular arterial</SchemaOntology:altLabel>
        <SchemaOntology:altLabel rdf:datatype="http://www.w3.org/2001/XMLSchema#string">hiperplasia fibromuscular arterial (trastorno)</SchemaOntology:altLabel>
        <SchemaOntology:altLabel rdf:datatype="http://www.w3.org/2001/XMLSchema#string">hiperplasia fibromuscular de las arterias, SAI</SchemaOntology:altLabel>
        <SchemaOntology:altLabel rdf:datatype="http://www.w3.org/2001/XMLSchema#string">hiperplasia fibromuscular de las arterias, SAI (trastorno)</SchemaOntology:altLabel>
        <SchemaOntology:altLabel rdf:datatype="http://www.w3.org/2001/XMLSchema#string">ФИБРОМЫШЕЧНАЯ ДИСПЛАЗИЯ</SchemaOntology:altLabel>
        <SchemaOntology:altLabel rdf:datatype="http://www.w3.org/2001/XMLSchema#string">線維筋性形成異常</SchemaOntology:altLabel>
        <SchemaOntology:altLabel rdf:datatype="http://www.w3.org/2001/XMLSchema#string">동맥섬유근 형성이상증</SchemaOntology:altLabel>
        <SchemaOntology:altLabel rdf:datatype="http://www.w3.org/2001/XMLSchema#string">ｾﾝｲｷﾝｾｲｹｲｾｲｲｼﾞｮｳ</SchemaOntology:altLabel>
    </owl:Class>
    


    <!-- http://blulab.chpc.utah.edu/ontologies/schema/bscuba/carotidStenosis.owl#KA333 -->

    <owl:Class rdf:about="http://blulab.chpc.utah.edu/ontologies/schema/bscuba/carotidStenosis.owl#KA333">
        <rdfs:label rdf:datatype="http://www.w3.org/2001/XMLSchema#string">arteriovenous malformation</rdfs:label>
        <rdfs:subClassOf rdf:resource="http://blulab.chpc.utah.edu/ontologies/SchemaOntology.owl#Problem"/>
        <rdfs:subClassOf>
            <owl:Restriction>
                <owl:onProperty rdf:resource="http://blulab.chpc.utah.edu/ontologies/SchemaOntology.owl#hasSemAttribute"/>
                <owl:someValuesFrom rdf:resource="http://blulab.chpc.utah.edu/ontologies/ModifierOntology.owl#DefiniteExistence_Certainty"/>
            </owl:Restriction>
        </rdfs:subClassOf>
        <rdfs:subClassOf>
            <owl:Restriction>
                <owl:onProperty rdf:resource="http://blulab.chpc.utah.edu/ontologies/SchemaOntology.owl#hasSemAttribute"/>
                <owl:someValuesFrom rdf:resource="http://blulab.chpc.utah.edu/ontologies/ModifierOntology.owl#Overlap_DocTimeRel"/>
            </owl:Restriction>
        </rdfs:subClassOf>
        <rdfs:subClassOf>
            <owl:Restriction>
                <owl:onProperty rdf:resource="http://blulab.chpc.utah.edu/ontologies/SchemaOntology.owl#hasSemAttribute"/>
                <owl:someValuesFrom rdf:resource="http://blulab.chpc.utah.edu/ontologies/ModifierOntology.owl#Patient_Experiencer"/>
            </owl:Restriction>
        </rdfs:subClassOf>
        <SchemaOntology:altLabel rdf:datatype="http://www.w3.org/2001/XMLSchema#string">A-V malformace</SchemaOntology:altLabel>
        <SchemaOntology:altLabel rdf:datatype="http://www.w3.org/2001/XMLSchema#string">A-V malformatio</SchemaOntology:altLabel>
        <SchemaOntology:altLabel rdf:datatype="http://www.w3.org/2001/XMLSchema#string">A-V malformation</SchemaOntology:altLabel>
        <SchemaOntology:altLabel rdf:datatype="http://www.w3.org/2001/XMLSchema#string">A-V-misvorming</SchemaOntology:altLabel>
        <SchemaOntology:altLabel rdf:datatype="http://www.w3.org/2001/XMLSchema#string">ANEVRIZMA ARTERIOVENOZNAIA VROZHDENNAIA</SchemaOntology:altLabel>
        <SchemaOntology:altLabel rdf:datatype="http://www.w3.org/2001/XMLSchema#string">ARTERIOVENOZNAIA ANEVRIZMA VROZHDENNAIA</SchemaOntology:altLabel>
        <SchemaOntology:altLabel rdf:datatype="http://www.w3.org/2001/XMLSchema#string">ARTERIOVENOZNYE MAL&#39;FORMATSII</SchemaOntology:altLabel>
        <SchemaOntology:altLabel rdf:datatype="http://www.w3.org/2001/XMLSchema#string">ARTERIOVENSKE MALFORMACIJE</SchemaOntology:altLabel>
        <SchemaOntology:altLabel rdf:datatype="http://www.w3.org/2001/XMLSchema#string">AV - Congenital arteriovenous malformation</SchemaOntology:altLabel>
        <SchemaOntology:altLabel rdf:datatype="http://www.w3.org/2001/XMLSchema#string">AV-Missbildung</SchemaOntology:altLabel>
        <SchemaOntology:altLabel rdf:datatype="http://www.w3.org/2001/XMLSchema#string">AVM</SchemaOntology:altLabel>
        <SchemaOntology:altLabel rdf:datatype="http://www.w3.org/2001/XMLSchema#string">AVM - Congenital arteriovenous malformation</SchemaOntology:altLabel>
        <SchemaOntology:altLabel rdf:datatype="http://www.w3.org/2001/XMLSchema#string">AVｷｹｲ</SchemaOntology:altLabel>
        <SchemaOntology:definition rdf:datatype="http://www.w3.org/2001/XMLSchema#string">Abnormal formation of blood vessels that shunt arterial blood directly into veins without passing through the CAPILLARIES. They usually are crooked, dilated, and with thick vessel walls. A common type is the congenital arteriovenous fistula. The lack of blood flow and oxygen in the capillaries can lead to tissue damage in the affected areas.</SchemaOntology:definition>
        <SchemaOntology:altLabel rdf:datatype="http://www.w3.org/2001/XMLSchema#string">Anomalia arteriovenosa</SchemaOntology:altLabel>
        <SchemaOntology:altLabel rdf:datatype="http://www.w3.org/2001/XMLSchema#string">Anomalie artérioveineuse</SchemaOntology:altLabel>
        <SchemaOntology:altLabel rdf:datatype="http://www.w3.org/2001/XMLSchema#string">Anomalía arteriovenosa</SchemaOntology:altLabel>
        <SchemaOntology:altLabel rdf:datatype="http://www.w3.org/2001/XMLSchema#string">Arterioveneuze misvorming</SchemaOntology:altLabel>
        <SchemaOntology:altLabel rdf:datatype="http://www.w3.org/2001/XMLSchema#string">Arterioveneuze misvormingen</SchemaOntology:altLabel>
        <SchemaOntology:altLabel rdf:datatype="http://www.w3.org/2001/XMLSchema#string">Arteriovenosus anomalia</SchemaOntology:altLabel>
        <SchemaOntology:altLabel rdf:datatype="http://www.w3.org/2001/XMLSchema#string">Arteriovenosus malformatio</SchemaOntology:altLabel>
        <SchemaOntology:altLabel rdf:datatype="http://www.w3.org/2001/XMLSchema#string">Arteriovenosus malformatiók</SchemaOntology:altLabel>
        <SchemaOntology:altLabel rdf:datatype="http://www.w3.org/2001/XMLSchema#string">Arteriovenous Malformation</SchemaOntology:altLabel>
        <SchemaOntology:altLabel rdf:datatype="http://www.w3.org/2001/XMLSchema#string">Arteriovenous Malformations</SchemaOntology:altLabel>
        <SchemaOntology:altLabel rdf:datatype="http://www.w3.org/2001/XMLSchema#string">Arteriovenous Malformations [Disease/Finding]</SchemaOntology:altLabel>
        <SchemaOntology:altLabel rdf:datatype="http://www.w3.org/2001/XMLSchema#string">Arteriovenous anomaly</SchemaOntology:altLabel>
        <SchemaOntology:altLabel rdf:datatype="http://www.w3.org/2001/XMLSchema#string">Arteriovenous malformation</SchemaOntology:altLabel>
        <SchemaOntology:altLabel rdf:datatype="http://www.w3.org/2001/XMLSchema#string">Arteriovenous malformation (morphologic abnormality)</SchemaOntology:altLabel>
        <SchemaOntology:altLabel rdf:datatype="http://www.w3.org/2001/XMLSchema#string">Arteriovenous malformation, NOS</SchemaOntology:altLabel>
        <SchemaOntology:altLabel rdf:datatype="http://www.w3.org/2001/XMLSchema#string">Arteriovenous malformations</SchemaOntology:altLabel>
        <SchemaOntology:altLabel rdf:datatype="http://www.w3.org/2001/XMLSchema#string">Arteriovenózní anomálie</SchemaOntology:altLabel>
        <SchemaOntology:altLabel rdf:datatype="http://www.w3.org/2001/XMLSchema#string">Arteriovenózní malformace</SchemaOntology:altLabel>
        <SchemaOntology:altLabel rdf:datatype="http://www.w3.org/2001/XMLSchema#string">Arteriovenösa missbildningar</SchemaOntology:altLabel>
        <SchemaOntology:altLabel rdf:datatype="http://www.w3.org/2001/XMLSchema#string">Arteriovenöse Fehlbildungen</SchemaOntology:altLabel>
        <SchemaOntology:altLabel rdf:datatype="http://www.w3.org/2001/XMLSchema#string">Arteriovenøse misdannelser</SchemaOntology:altLabel>
        <ModifierOntology:prefCUI rdf:datatype="http://www.w3.org/2001/XMLSchema#string">C0003857</ModifierOntology:prefCUI>
        <SchemaOntology:prefLabel rdf:datatype="http://www.w3.org/2001/XMLSchema#string">Congenital arteriovenous malformation</SchemaOntology:prefLabel>
        <SchemaOntology:altLabel rdf:datatype="http://www.w3.org/2001/XMLSchema#string">Congenital arteriovenous malformation</SchemaOntology:altLabel>
        <SchemaOntology:altLabel rdf:datatype="http://www.w3.org/2001/XMLSchema#string">Congenital arteriovenous malformation (disorder)</SchemaOntology:altLabel>
        <SchemaOntology:altLabel rdf:datatype="http://www.w3.org/2001/XMLSchema#string">Malformaciones Arteriovenosas</SchemaOntology:altLabel>
        <SchemaOntology:altLabel rdf:datatype="http://www.w3.org/2001/XMLSchema#string">Malformaciones arteriovenosas</SchemaOntology:altLabel>
        <SchemaOntology:altLabel rdf:datatype="http://www.w3.org/2001/XMLSchema#string">Malformación AV</SchemaOntology:altLabel>
        <SchemaOntology:altLabel rdf:datatype="http://www.w3.org/2001/XMLSchema#string">Malformación arteriovenosa</SchemaOntology:altLabel>
        <SchemaOntology:altLabel rdf:datatype="http://www.w3.org/2001/XMLSchema#string">Malformacje tętniczo-żylne</SchemaOntology:altLabel>
        <SchemaOntology:altLabel rdf:datatype="http://www.w3.org/2001/XMLSchema#string">Malformatie, arterioveneuze</SchemaOntology:altLabel>
        <SchemaOntology:altLabel rdf:datatype="http://www.w3.org/2001/XMLSchema#string">Malformation A-V</SchemaOntology:altLabel>
        <SchemaOntology:altLabel rdf:datatype="http://www.w3.org/2001/XMLSchema#string">Malformation artério-veineuse</SchemaOntology:altLabel>
        <SchemaOntology:altLabel rdf:datatype="http://www.w3.org/2001/XMLSchema#string">Malformation artérioveineuse</SchemaOntology:altLabel>
        <SchemaOntology:altLabel rdf:datatype="http://www.w3.org/2001/XMLSchema#string">Malformation, Arteriovenous</SchemaOntology:altLabel>
        <SchemaOntology:altLabel rdf:datatype="http://www.w3.org/2001/XMLSchema#string">Malformations artério-veineuses</SchemaOntology:altLabel>
        <SchemaOntology:altLabel rdf:datatype="http://www.w3.org/2001/XMLSchema#string">Malformations artérioveineuses</SchemaOntology:altLabel>
        <SchemaOntology:altLabel rdf:datatype="http://www.w3.org/2001/XMLSchema#string">Malformations, Arteriovenous</SchemaOntology:altLabel>
        <SchemaOntology:altLabel rdf:datatype="http://www.w3.org/2001/XMLSchema#string">Malformazione artero-venosa</SchemaOntology:altLabel>
        <SchemaOntology:altLabel rdf:datatype="http://www.w3.org/2001/XMLSchema#string">Malformazione arterovenosa</SchemaOntology:altLabel>
        <SchemaOntology:altLabel rdf:datatype="http://www.w3.org/2001/XMLSchema#string">Malformazioni arterovenose</SchemaOntology:altLabel>
        <SchemaOntology:altLabel rdf:datatype="http://www.w3.org/2001/XMLSchema#string">Malformação AV</SchemaOntology:altLabel>
        <SchemaOntology:altLabel rdf:datatype="http://www.w3.org/2001/XMLSchema#string">Malformação arteriovenosa</SchemaOntology:altLabel>
        <SchemaOntology:altLabel rdf:datatype="http://www.w3.org/2001/XMLSchema#string">Malformações Arteriovenosas</SchemaOntology:altLabel>
        <SchemaOntology:altLabel rdf:datatype="http://www.w3.org/2001/XMLSchema#string">Malformações arteriovenosas</SchemaOntology:altLabel>
        <SchemaOntology:altLabel rdf:datatype="http://www.w3.org/2001/XMLSchema#string">Misvorming, arterioveneuze</SchemaOntology:altLabel>
        <SchemaOntology:altLabel rdf:datatype="http://www.w3.org/2001/XMLSchema#string">Misvormingen, arterioveneuze</SchemaOntology:altLabel>
        <SchemaOntology:altLabel rdf:datatype="http://www.w3.org/2001/XMLSchema#string">Valtimo-laskimoepämuodostumat</SchemaOntology:altLabel>
        <SchemaOntology:altLabel rdf:datatype="http://www.w3.org/2001/XMLSchema#string">Wady wrodzone naczyń krwionośnych</SchemaOntology:altLabel>
        <SchemaOntology:altLabel rdf:datatype="http://www.w3.org/2001/XMLSchema#string">Wrodzone wady naczyń krwionośnych</SchemaOntology:altLabel>
        <SchemaOntology:altLabel rdf:datatype="http://www.w3.org/2001/XMLSchema#string">a v malformation</SchemaOntology:altLabel>
        <SchemaOntology:altLabel rdf:datatype="http://www.w3.org/2001/XMLSchema#string">a v malformations</SchemaOntology:altLabel>
        <SchemaOntology:altLabel rdf:datatype="http://www.w3.org/2001/XMLSchema#string">a-v malformation</SchemaOntology:altLabel>
        <SchemaOntology:altLabel rdf:datatype="http://www.w3.org/2001/XMLSchema#string">anomalies arteriovenous</SchemaOntology:altLabel>
        <SchemaOntology:altLabel rdf:datatype="http://www.w3.org/2001/XMLSchema#string">anomalía arteriovenosa</SchemaOntology:altLabel>
        <SchemaOntology:altLabel rdf:datatype="http://www.w3.org/2001/XMLSchema#string">anomalía arteriovenosa (anomalía morfológica)</SchemaOntology:altLabel>
        <SchemaOntology:altLabel rdf:datatype="http://www.w3.org/2001/XMLSchema#string">arterioveneus; misvorming</SchemaOntology:altLabel>
        <SchemaOntology:altLabel rdf:datatype="http://www.w3.org/2001/XMLSchema#string">arterioveneuze misvorming</SchemaOntology:altLabel>
        <SchemaOntology:altLabel rdf:datatype="http://www.w3.org/2001/XMLSchema#string">arterioveneuze misvormingen</SchemaOntology:altLabel>
        <SchemaOntology:altLabel rdf:datatype="http://www.w3.org/2001/XMLSchema#string">arteriovenoese Anomalie</SchemaOntology:altLabel>
        <SchemaOntology:altLabel rdf:datatype="http://www.w3.org/2001/XMLSchema#string">arteriovenoese Missbildung</SchemaOntology:altLabel>
        <SchemaOntology:altLabel rdf:datatype="http://www.w3.org/2001/XMLSchema#string">arteriovenoese Missbildungen</SchemaOntology:altLabel>
        <SchemaOntology:altLabel rdf:datatype="http://www.w3.org/2001/XMLSchema#string">arteriovenous anomaly</SchemaOntology:altLabel>
        <SchemaOntology:altLabel rdf:datatype="http://www.w3.org/2001/XMLSchema#string">arteriovenous malformation</SchemaOntology:altLabel>
        <SchemaOntology:altLabel rdf:datatype="http://www.w3.org/2001/XMLSchema#string">arteriovenous malformations</SchemaOntology:altLabel>
        <SchemaOntology:altLabel rdf:datatype="http://www.w3.org/2001/XMLSchema#string">arteriovenous; deformity</SchemaOntology:altLabel>
        <SchemaOntology:altLabel rdf:datatype="http://www.w3.org/2001/XMLSchema#string">arteriovenózní malformace</SchemaOntology:altLabel>
        <SchemaOntology:altLabel rdf:datatype="http://www.w3.org/2001/XMLSchema#string">aterioveneuze afwijking</SchemaOntology:altLabel>
        <SchemaOntology:altLabel rdf:datatype="http://www.w3.org/2001/XMLSchema#string">av malformation</SchemaOntology:altLabel>
        <SchemaOntology:altLabel rdf:datatype="http://www.w3.org/2001/XMLSchema#string">av malformations</SchemaOntology:altLabel>
        <SchemaOntology:altLabel rdf:datatype="http://www.w3.org/2001/XMLSchema#string">deformity; arteriovenous</SchemaOntology:altLabel>
        <SchemaOntology:altLabel rdf:datatype="http://www.w3.org/2001/XMLSchema#string">malformación AV congénita</SchemaOntology:altLabel>
        <SchemaOntology:altLabel rdf:datatype="http://www.w3.org/2001/XMLSchema#string">malformación arteriovenosa</SchemaOntology:altLabel>
        <SchemaOntology:altLabel rdf:datatype="http://www.w3.org/2001/XMLSchema#string">malformación arteriovenosa congénita</SchemaOntology:altLabel>
        <SchemaOntology:altLabel rdf:datatype="http://www.w3.org/2001/XMLSchema#string">malformación arteriovenosa congénita (trastorno)</SchemaOntology:altLabel>
        <SchemaOntology:altLabel rdf:datatype="http://www.w3.org/2001/XMLSchema#string">misvorming; arterioveneus</SchemaOntology:altLabel>
        <SchemaOntology:altLabel rdf:datatype="http://www.w3.org/2001/XMLSchema#string">АНЕВРИЗМА АРТЕРИОВЕНОЗНАЯ ВРОЖДЕННАЯ</SchemaOntology:altLabel>
        <SchemaOntology:altLabel rdf:datatype="http://www.w3.org/2001/XMLSchema#string">АРТЕРИОВЕНОЗНАЯ АНЕВРИЗМА ВРОЖДЕННАЯ</SchemaOntology:altLabel>
        <SchemaOntology:altLabel rdf:datatype="http://www.w3.org/2001/XMLSchema#string">АРТЕРИОВЕНОЗНЫЕ МАЛЬФОРМАЦИИ</SchemaOntology:altLabel>
        <SchemaOntology:altLabel rdf:datatype="http://www.w3.org/2001/XMLSchema#string">動静脈奇形</SchemaOntology:altLabel>
        <SchemaOntology:altLabel rdf:datatype="http://www.w3.org/2001/XMLSchema#string">動静脈異常</SchemaOntology:altLabel>
        <SchemaOntology:altLabel rdf:datatype="http://www.w3.org/2001/XMLSchema#string">Ａ−Ｖ奇形</SchemaOntology:altLabel>
        <SchemaOntology:altLabel rdf:datatype="http://www.w3.org/2001/XMLSchema#string">ﾄﾞｳｼﾞｮｳﾐｬｸｲｼﾞｮｳ</SchemaOntology:altLabel>
        <SchemaOntology:altLabel rdf:datatype="http://www.w3.org/2001/XMLSchema#string">ﾄﾞｳｼﾞｮｳﾐｬｸｷｹｲ</SchemaOntology:altLabel>
    </owl:Class>
    


    <!-- http://blulab.chpc.utah.edu/ontologies/schema/bscuba/carotidStenosis.owl#KA334 -->

    <owl:Class rdf:about="http://blulab.chpc.utah.edu/ontologies/schema/bscuba/carotidStenosis.owl#KA334">
        <rdfs:label rdf:datatype="http://www.w3.org/2001/XMLSchema#string">carotid dissection</rdfs:label>
        <rdfs:subClassOf rdf:resource="http://blulab.chpc.utah.edu/ontologies/SchemaOntology.owl#Problem"/>
        <rdfs:subClassOf>
            <owl:Restriction>
                <owl:onProperty rdf:resource="http://blulab.chpc.utah.edu/ontologies/SchemaOntology.owl#hasSemAttribute"/>
                <owl:someValuesFrom rdf:resource="http://blulab.chpc.utah.edu/ontologies/ModifierOntology.owl#Overlap_DocTimeRel"/>
            </owl:Restriction>
        </rdfs:subClassOf>
        <rdfs:subClassOf>
            <owl:Restriction>
                <owl:onProperty rdf:resource="http://blulab.chpc.utah.edu/ontologies/SchemaOntology.owl#hasSemAttribute"/>
                <owl:someValuesFrom rdf:resource="http://blulab.chpc.utah.edu/ontologies/ModifierOntology.owl#Patient_Experiencer"/>
            </owl:Restriction>
        </rdfs:subClassOf>
        <rdfs:subClassOf>
            <owl:Restriction>
                <owl:onProperty rdf:resource="http://blulab.chpc.utah.edu/ontologies/SchemaOntology.owl#hasSemAttribute"/>
                <owl:someValuesFrom rdf:resource="http://blulab.chpc.utah.edu/ontologies/ModifierOntology.owl#DefiniteExistence_Certainty"/>
            </owl:Restriction>
        </rdfs:subClassOf>
        <SchemaOntology:prefLabel rdf:datatype="http://www.w3.org/2001/XMLSchema#string"></SchemaOntology:prefLabel>
        <SchemaOntology:altLabel rdf:datatype="http://www.w3.org/2001/XMLSchema#string">Arteria carotis dissectio</SchemaOntology:altLabel>
        <ModifierOntology:prefCUI rdf:datatype="http://www.w3.org/2001/XMLSchema#string">C0338585</ModifierOntology:prefCUI>
        <SchemaOntology:altLabel rdf:datatype="http://www.w3.org/2001/XMLSchema#string">Carotid artery dissection</SchemaOntology:altLabel>
        <SchemaOntology:altLabel rdf:datatype="http://www.w3.org/2001/XMLSchema#string">Carotid artery dissection (disorder)</SchemaOntology:altLabel>
        <SchemaOntology:altLabel rdf:datatype="http://www.w3.org/2001/XMLSchema#string">Disección de la arteria carótida</SchemaOntology:altLabel>
        <SchemaOntology:altLabel rdf:datatype="http://www.w3.org/2001/XMLSchema#string">Disecção da artéria carótida</SchemaOntology:altLabel>
        <SchemaOntology:altLabel rdf:datatype="http://www.w3.org/2001/XMLSchema#string">Disekce arteria carotis</SchemaOntology:altLabel>
        <SchemaOntology:altLabel rdf:datatype="http://www.w3.org/2001/XMLSchema#string">Dissect carotid artery</SchemaOntology:altLabel>
        <SchemaOntology:altLabel rdf:datatype="http://www.w3.org/2001/XMLSchema#string">Dissection de l&#39;artère carotide</SchemaOntology:altLabel>
        <SchemaOntology:altLabel rdf:datatype="http://www.w3.org/2001/XMLSchema#string">Dissection of carotid artery</SchemaOntology:altLabel>
        <SchemaOntology:altLabel rdf:datatype="http://www.w3.org/2001/XMLSchema#string">Dissektion der Arteria carotis</SchemaOntology:altLabel>
        <SchemaOntology:altLabel rdf:datatype="http://www.w3.org/2001/XMLSchema#string">Dissezione della arteria carotide</SchemaOntology:altLabel>
        <SchemaOntology:altLabel rdf:datatype="http://www.w3.org/2001/XMLSchema#string">arteria carotis dissecans</SchemaOntology:altLabel>
        <SchemaOntology:altLabel rdf:datatype="http://www.w3.org/2001/XMLSchema#string">carotid artery dissection</SchemaOntology:altLabel>
        <SchemaOntology:altLabel rdf:datatype="http://www.w3.org/2001/XMLSchema#string">carotid dissection</SchemaOntology:altLabel>
        <SchemaOntology:altLabel rdf:datatype="http://www.w3.org/2001/XMLSchema#string">disección de la arteria carótida</SchemaOntology:altLabel>
        <SchemaOntology:altLabel rdf:datatype="http://www.w3.org/2001/XMLSchema#string">disección de la arteria carótida (trastorno)</SchemaOntology:altLabel>
        <SchemaOntology:altLabel rdf:datatype="http://www.w3.org/2001/XMLSchema#string">dissection carotid artery</SchemaOntology:altLabel>
        <SchemaOntology:altLabel rdf:datatype="http://www.w3.org/2001/XMLSchema#string">dissection of carotid artery</SchemaOntology:altLabel>
        <SchemaOntology:altLabel rdf:datatype="http://www.w3.org/2001/XMLSchema#string">dissection of carotid artery (diagnosis)</SchemaOntology:altLabel>
        <SchemaOntology:altLabel rdf:datatype="http://www.w3.org/2001/XMLSchema#string">頚動脈解離</SchemaOntology:altLabel>
        <SchemaOntology:altLabel rdf:datatype="http://www.w3.org/2001/XMLSchema#string">ｹｲﾄﾞｳﾐｬｸｶｲﾘ</SchemaOntology:altLabel>
    </owl:Class>
    


    <!-- http://blulab.chpc.utah.edu/ontologies/schema/bscuba/carotidStenosis.owl#KA335 -->

    <owl:Class rdf:about="http://blulab.chpc.utah.edu/ontologies/schema/bscuba/carotidStenosis.owl#KA335">
        <rdfs:label rdf:datatype="http://www.w3.org/2001/XMLSchema#string">internal carotid artery</rdfs:label>
        <rdfs:subClassOf rdf:resource="http://blulab.chpc.utah.edu/ontologies/SchemaOntology.owl#AnatomicalSite"/>
        <rdfs:subClassOf>
            <owl:Restriction>
                <owl:onProperty rdf:resource="http://blulab.chpc.utah.edu/ontologies/SchemaOntology.owl#hasSemAttribute"/>
                <owl:someValuesFrom rdf:resource="http://blulab.chpc.utah.edu/ontologies/ModifierOntology.owl#DefiniteExistence_Certainty"/>
            </owl:Restriction>
        </rdfs:subClassOf>
        <rdfs:subClassOf>
            <owl:Restriction>
                <owl:onProperty rdf:resource="http://blulab.chpc.utah.edu/ontologies/SchemaOntology.owl#hasSemAttribute"/>
                <owl:someValuesFrom rdf:resource="http://blulab.chpc.utah.edu/ontologies/ModifierOntology.owl#Patient_Experiencer"/>
            </owl:Restriction>
        </rdfs:subClassOf>
        <rdfs:subClassOf>
            <owl:Restriction>
                <owl:onProperty rdf:resource="http://blulab.chpc.utah.edu/ontologies/SchemaOntology.owl#hasSemAttribute"/>
                <owl:someValuesFrom rdf:resource="http://blulab.chpc.utah.edu/ontologies/ModifierOntology.owl#Overlap_DocTimeRel"/>
            </owl:Restriction>
        </rdfs:subClassOf>
        <SchemaOntology:altLabel rdf:datatype="http://www.w3.org/2001/XMLSchema#string">Arteria Carótida Interna</SchemaOntology:altLabel>
        <SchemaOntology:altLabel rdf:datatype="http://www.w3.org/2001/XMLSchema#string">Arteria carotidea interna</SchemaOntology:altLabel>
        <SchemaOntology:altLabel rdf:datatype="http://www.w3.org/2001/XMLSchema#string">Arteria carotis interna</SchemaOntology:altLabel>
        <SchemaOntology:altLabel rdf:datatype="http://www.w3.org/2001/XMLSchema#string">Arteries, Internal Carotid</SchemaOntology:altLabel>
        <SchemaOntology:altLabel rdf:datatype="http://www.w3.org/2001/XMLSchema#string">Artery, Internal Carotid</SchemaOntology:altLabel>
        <SchemaOntology:altLabel rdf:datatype="http://www.w3.org/2001/XMLSchema#string">Artère carotide interne</SchemaOntology:altLabel>
        <SchemaOntology:altLabel rdf:datatype="http://www.w3.org/2001/XMLSchema#string">Artéria Carótida Interna</SchemaOntology:altLabel>
        <SchemaOntology:definition rdf:datatype="http://www.w3.org/2001/XMLSchema#string">Branch of the common carotid artery which supplies the anterior part of the brain, the eye and its appendages, the forehead and nose.</SchemaOntology:definition>
        <ModifierOntology:prefCUI rdf:datatype="http://www.w3.org/2001/XMLSchema#string">C0007276</ModifierOntology:prefCUI>
        <SchemaOntology:altLabel rdf:datatype="http://www.w3.org/2001/XMLSchema#string">Carotid Arteries, Internal</SchemaOntology:altLabel>
        <SchemaOntology:altLabel rdf:datatype="http://www.w3.org/2001/XMLSchema#string">Carotid Artery, Internal</SchemaOntology:altLabel>
        <SchemaOntology:altLabel rdf:datatype="http://www.w3.org/2001/XMLSchema#string">Halsarterie, indre</SchemaOntology:altLabel>
        <SchemaOntology:altLabel rdf:datatype="http://www.w3.org/2001/XMLSchema#string">Halsartär, inre</SchemaOntology:altLabel>
        <SchemaOntology:abbrLabel rdf:datatype="http://www.w3.org/2001/XMLSchema#string">ICA</SchemaOntology:abbrLabel>
        <SchemaOntology:altLabel rdf:datatype="http://www.w3.org/2001/XMLSchema#string">Iekšējā miega artērija</SchemaOntology:altLabel>
        <SchemaOntology:altLabel rdf:datatype="http://www.w3.org/2001/XMLSchema#string">Indre halsarterie</SchemaOntology:altLabel>
        <SchemaOntology:altLabel rdf:datatype="http://www.w3.org/2001/XMLSchema#string">Internal Carotid Arteries</SchemaOntology:altLabel>
        <SchemaOntology:altLabel rdf:datatype="http://www.w3.org/2001/XMLSchema#string">Internal Carotid Artery</SchemaOntology:altLabel>
        <SchemaOntology:altLabel rdf:datatype="http://www.w3.org/2001/XMLSchema#string">Internal carotid artery</SchemaOntology:altLabel>
        <SchemaOntology:altLabel rdf:datatype="http://www.w3.org/2001/XMLSchema#string">Internal carotid artery structure</SchemaOntology:altLabel>
        <SchemaOntology:prefLabel rdf:datatype="http://www.w3.org/2001/XMLSchema#string">Internal carotid artery structure</SchemaOntology:prefLabel>
        <SchemaOntology:altLabel rdf:datatype="http://www.w3.org/2001/XMLSchema#string">Internal carotid artery structure (body structure)</SchemaOntology:altLabel>
        <SchemaOntology:altLabel rdf:datatype="http://www.w3.org/2001/XMLSchema#string">Internal carotid artery, NOS</SchemaOntology:altLabel>
        <SchemaOntology:altLabel rdf:datatype="http://www.w3.org/2001/XMLSchema#string">KAROTIDNA ARTERIJA, UNUTARNJA</SchemaOntology:altLabel>
        <SchemaOntology:altLabel rdf:datatype="http://www.w3.org/2001/XMLSchema#string">Miega artērija, iekšējā</SchemaOntology:altLabel>
        <SchemaOntology:altLabel rdf:datatype="http://www.w3.org/2001/XMLSchema#string">SONNAIA ARTERIIA VNUTRENNIAIA</SchemaOntology:altLabel>
        <SchemaOntology:altLabel rdf:datatype="http://www.w3.org/2001/XMLSchema#string">Sisempi kaulavaltimo</SchemaOntology:altLabel>
        <SchemaOntology:altLabel rdf:datatype="http://www.w3.org/2001/XMLSchema#string">Tętnica szyjna wewnętrzna</SchemaOntology:altLabel>
        <SchemaOntology:altLabel rdf:datatype="http://www.w3.org/2001/XMLSchema#string">arteria carotis interna</SchemaOntology:altLabel>
        <SchemaOntology:altLabel rdf:datatype="http://www.w3.org/2001/XMLSchema#string">arteria carótida interna</SchemaOntology:altLabel>
        <SchemaOntology:altLabel rdf:datatype="http://www.w3.org/2001/XMLSchema#string">arteries carotid internal</SchemaOntology:altLabel>
        <SchemaOntology:altLabel rdf:datatype="http://www.w3.org/2001/XMLSchema#string">artery carotid internal</SchemaOntology:altLabel>
        <SchemaOntology:altLabel rdf:datatype="http://www.w3.org/2001/XMLSchema#string">carotid internal artery</SchemaOntology:altLabel>
        <SchemaOntology:altLabel rdf:datatype="http://www.w3.org/2001/XMLSchema#string">estructura de la arteria carótida interna</SchemaOntology:altLabel>
        <SchemaOntology:altLabel rdf:datatype="http://www.w3.org/2001/XMLSchema#string">estructura de la arteria carótida interna (estructura corporal)</SchemaOntology:altLabel>
        <SchemaOntology:altLabel rdf:datatype="http://www.w3.org/2001/XMLSchema#string">internal carotid artery</SchemaOntology:altLabel>
        <SchemaOntology:altLabel rdf:datatype="http://www.w3.org/2001/XMLSchema#string">СОННАЯ АРТЕРИЯ ВНУТРЕННЯЯ</SchemaOntology:altLabel>
    </owl:Class>
    


    <!-- http://blulab.chpc.utah.edu/ontologies/schema/bscuba/carotidStenosis.owl#KA336 -->

    <owl:Class rdf:about="http://blulab.chpc.utah.edu/ontologies/schema/bscuba/carotidStenosis.owl#KA336">
        <rdfs:label rdf:datatype="http://www.w3.org/2001/XMLSchema#string">common carotid artery</rdfs:label>
        <rdfs:subClassOf rdf:resource="http://blulab.chpc.utah.edu/ontologies/SchemaOntology.owl#AnatomicalSite"/>
        <rdfs:subClassOf>
            <owl:Restriction>
                <owl:onProperty rdf:resource="http://blulab.chpc.utah.edu/ontologies/SchemaOntology.owl#hasSemAttribute"/>
                <owl:someValuesFrom rdf:resource="http://blulab.chpc.utah.edu/ontologies/ModifierOntology.owl#Patient_Experiencer"/>
            </owl:Restriction>
        </rdfs:subClassOf>
        <rdfs:subClassOf>
            <owl:Restriction>
                <owl:onProperty rdf:resource="http://blulab.chpc.utah.edu/ontologies/SchemaOntology.owl#hasSemAttribute"/>
                <owl:someValuesFrom rdf:resource="http://blulab.chpc.utah.edu/ontologies/ModifierOntology.owl#Overlap_DocTimeRel"/>
            </owl:Restriction>
        </rdfs:subClassOf>
        <rdfs:subClassOf>
            <owl:Restriction>
                <owl:onProperty rdf:resource="http://blulab.chpc.utah.edu/ontologies/SchemaOntology.owl#hasSemAttribute"/>
                <owl:someValuesFrom rdf:resource="http://blulab.chpc.utah.edu/ontologies/ModifierOntology.owl#DefiniteExistence_Certainty"/>
            </owl:Restriction>
        </rdfs:subClassOf>
        <SchemaOntology:altLabel rdf:datatype="http://www.w3.org/2001/XMLSchema#string">Arteria Carótida Común</SchemaOntology:altLabel>
        <SchemaOntology:altLabel rdf:datatype="http://www.w3.org/2001/XMLSchema#string">Arteria carotidea comune</SchemaOntology:altLabel>
        <SchemaOntology:altLabel rdf:datatype="http://www.w3.org/2001/XMLSchema#string">Arteria carotis communis</SchemaOntology:altLabel>
        <SchemaOntology:altLabel rdf:datatype="http://www.w3.org/2001/XMLSchema#string">Arteries, Common Carotid</SchemaOntology:altLabel>
        <SchemaOntology:altLabel rdf:datatype="http://www.w3.org/2001/XMLSchema#string">Artery, Common Carotid</SchemaOntology:altLabel>
        <SchemaOntology:altLabel rdf:datatype="http://www.w3.org/2001/XMLSchema#string">Artère carotide commune</SchemaOntology:altLabel>
        <SchemaOntology:altLabel rdf:datatype="http://www.w3.org/2001/XMLSchema#string">Artère carotide primitive</SchemaOntology:altLabel>
        <SchemaOntology:altLabel rdf:datatype="http://www.w3.org/2001/XMLSchema#string">Artéria Carótida Primitiva</SchemaOntology:altLabel>
        <ModifierOntology:prefCUI rdf:datatype="http://www.w3.org/2001/XMLSchema#string">C0162859</ModifierOntology:prefCUI>
        <SchemaOntology:altLabel rdf:datatype="http://www.w3.org/2001/XMLSchema#string">Carotid Arteries, Common</SchemaOntology:altLabel>
        <SchemaOntology:altLabel rdf:datatype="http://www.w3.org/2001/XMLSchema#string">Carotid Artery, Common</SchemaOntology:altLabel>
        <SchemaOntology:altLabel rdf:datatype="http://www.w3.org/2001/XMLSchema#string">Carotid artery</SchemaOntology:altLabel>
        <SchemaOntology:altLabel rdf:datatype="http://www.w3.org/2001/XMLSchema#string">Common Carotid Arteries</SchemaOntology:altLabel>
        <SchemaOntology:altLabel rdf:datatype="http://www.w3.org/2001/XMLSchema#string">Common Carotid Artery</SchemaOntology:altLabel>
        <SchemaOntology:altLabel rdf:datatype="http://www.w3.org/2001/XMLSchema#string">Common carotid artery</SchemaOntology:altLabel>
        <SchemaOntology:prefLabel rdf:datatype="http://www.w3.org/2001/XMLSchema#string">Common carotid artery</SchemaOntology:prefLabel>
        <SchemaOntology:altLabel rdf:datatype="http://www.w3.org/2001/XMLSchema#string">Common carotid artery structure</SchemaOntology:altLabel>
        <SchemaOntology:altLabel rdf:datatype="http://www.w3.org/2001/XMLSchema#string">Common carotid artery structure (body structure)</SchemaOntology:altLabel>
        <SchemaOntology:altLabel rdf:datatype="http://www.w3.org/2001/XMLSchema#string">Common carotid artery, NOS</SchemaOntology:altLabel>
        <SchemaOntology:altLabel rdf:datatype="http://www.w3.org/2001/XMLSchema#string">Felles halsarterie</SchemaOntology:altLabel>
        <SchemaOntology:altLabel rdf:datatype="http://www.w3.org/2001/XMLSchema#string">Halsarterie, felles</SchemaOntology:altLabel>
        <SchemaOntology:altLabel rdf:datatype="http://www.w3.org/2001/XMLSchema#string">Halsartär, gemensam</SchemaOntology:altLabel>
        <SchemaOntology:altLabel rdf:datatype="http://www.w3.org/2001/XMLSchema#string">Not Translated[Carotid Artery, Common]</SchemaOntology:altLabel>
        <SchemaOntology:altLabel rdf:datatype="http://www.w3.org/2001/XMLSchema#string">SONNAIA ARTERIIA OBSHCHAIA</SchemaOntology:altLabel>
        <SchemaOntology:definition rdf:datatype="http://www.w3.org/2001/XMLSchema#string">The two principal arteries supplying the structures of the head and neck. They ascend in the neck, one on each side, and at the level of the upper border of the thyroid cartilage, each divides into two branches, the external (CAROTID ARTERY, EXTERNAL) and internal (CAROTID ARTERY, INTERNAL) carotid arteries.</SchemaOntology:definition>
        <SchemaOntology:altLabel rdf:datatype="http://www.w3.org/2001/XMLSchema#string">Trunk of common carotid tree</SchemaOntology:altLabel>
        <SchemaOntology:altLabel rdf:datatype="http://www.w3.org/2001/XMLSchema#string">Tętnica szyjna wspólna</SchemaOntology:altLabel>
        <SchemaOntology:altLabel rdf:datatype="http://www.w3.org/2001/XMLSchema#string">Yhteinen kaulavaltimo</SchemaOntology:altLabel>
        <SchemaOntology:altLabel rdf:datatype="http://www.w3.org/2001/XMLSchema#string">arteria carotis communis</SchemaOntology:altLabel>
        <SchemaOntology:altLabel rdf:datatype="http://www.w3.org/2001/XMLSchema#string">arteria carótida común</SchemaOntology:altLabel>
        <SchemaOntology:altLabel rdf:datatype="http://www.w3.org/2001/XMLSchema#string">carotid artery</SchemaOntology:altLabel>
        <SchemaOntology:abbrLabel rdf:datatype="http://www.w3.org/2001/XMLSchema#string">cca</SchemaOntology:abbrLabel>
        <SchemaOntology:altLabel rdf:datatype="http://www.w3.org/2001/XMLSchema#string">common carotid artery</SchemaOntology:altLabel>
        <SchemaOntology:altLabel rdf:datatype="http://www.w3.org/2001/XMLSchema#string">estructura de la arteria carótida común</SchemaOntology:altLabel>
        <SchemaOntology:altLabel rdf:datatype="http://www.w3.org/2001/XMLSchema#string">estructura de la arteria carótida común (estructura corporal)</SchemaOntology:altLabel>
        <SchemaOntology:altLabel rdf:datatype="http://www.w3.org/2001/XMLSchema#string">СОННАЯ АРТЕРИЯ ОБЩАЯ</SchemaOntology:altLabel>
    </owl:Class>
    


    <!-- http://blulab.chpc.utah.edu/ontologies/schema/bscuba/carotidStenosis.owl#KA337 -->

    <owl:Class rdf:about="http://blulab.chpc.utah.edu/ontologies/schema/bscuba/carotidStenosis.owl#KA337">
        <rdfs:label rdf:datatype="http://www.w3.org/2001/XMLSchema#string">carotid bulb</rdfs:label>
        <rdfs:subClassOf rdf:resource="http://blulab.chpc.utah.edu/ontologies/SchemaOntology.owl#AnatomicalSite"/>
        <rdfs:subClassOf>
            <owl:Restriction>
                <owl:onProperty rdf:resource="http://blulab.chpc.utah.edu/ontologies/SchemaOntology.owl#hasSemAttribute"/>
                <owl:someValuesFrom rdf:resource="http://blulab.chpc.utah.edu/ontologies/ModifierOntology.owl#Overlap_DocTimeRel"/>
            </owl:Restriction>
        </rdfs:subClassOf>
        <rdfs:subClassOf>
            <owl:Restriction>
                <owl:onProperty rdf:resource="http://blulab.chpc.utah.edu/ontologies/SchemaOntology.owl#hasSemAttribute"/>
                <owl:someValuesFrom rdf:resource="http://blulab.chpc.utah.edu/ontologies/ModifierOntology.owl#Patient_Experiencer"/>
            </owl:Restriction>
        </rdfs:subClassOf>
        <rdfs:subClassOf>
            <owl:Restriction>
                <owl:onProperty rdf:resource="http://blulab.chpc.utah.edu/ontologies/SchemaOntology.owl#hasSemAttribute"/>
                <owl:someValuesFrom rdf:resource="http://blulab.chpc.utah.edu/ontologies/ModifierOntology.owl#DefiniteExistence_Certainty"/>
            </owl:Restriction>
        </rdfs:subClassOf>
        <SchemaOntology:altLabel rdf:datatype="http://www.w3.org/2001/XMLSchema#string">Bulbe carotidien</SchemaOntology:altLabel>
        <ModifierOntology:prefCUI rdf:datatype="http://www.w3.org/2001/XMLSchema#string">C0007281</ModifierOntology:prefCUI>
        <SchemaOntology:altLabel rdf:datatype="http://www.w3.org/2001/XMLSchema#string">Carotid Sinus</SchemaOntology:altLabel>
        <SchemaOntology:altLabel rdf:datatype="http://www.w3.org/2001/XMLSchema#string">Carotid bulb</SchemaOntology:altLabel>
        <SchemaOntology:altLabel rdf:datatype="http://www.w3.org/2001/XMLSchema#string">Carotid sinus</SchemaOntology:altLabel>
        <SchemaOntology:altLabel rdf:datatype="http://www.w3.org/2001/XMLSchema#string">Carotid sinus, NOS</SchemaOntology:altLabel>
        <SchemaOntology:altLabel rdf:datatype="http://www.w3.org/2001/XMLSchema#string">Carotissinus</SchemaOntology:altLabel>
        <SchemaOntology:altLabel rdf:datatype="http://www.w3.org/2001/XMLSchema#string">KAROTIDNI SINUS</SchemaOntology:altLabel>
        <SchemaOntology:altLabel rdf:datatype="http://www.w3.org/2001/XMLSchema#string">KAROTIDNYI SINUS</SchemaOntology:altLabel>
        <SchemaOntology:altLabel rdf:datatype="http://www.w3.org/2001/XMLSchema#string">Karotissinus</SchemaOntology:altLabel>
        <SchemaOntology:altLabel rdf:datatype="http://www.w3.org/2001/XMLSchema#string">Kaulavaltimon poukama</SchemaOntology:altLabel>
        <SchemaOntology:altLabel rdf:datatype="http://www.w3.org/2001/XMLSchema#string">Seio Carotídeo</SchemaOntology:altLabel>
        <SchemaOntology:altLabel rdf:datatype="http://www.w3.org/2001/XMLSchema#string">Seno Carotídeo</SchemaOntology:altLabel>
        <SchemaOntology:altLabel rdf:datatype="http://www.w3.org/2001/XMLSchema#string">Seno carotideo</SchemaOntology:altLabel>
        <SchemaOntology:altLabel rdf:datatype="http://www.w3.org/2001/XMLSchema#string">Sinus caroticus</SchemaOntology:altLabel>
        <SchemaOntology:altLabel rdf:datatype="http://www.w3.org/2001/XMLSchema#string">Sinus carotidien</SchemaOntology:altLabel>
        <SchemaOntology:altLabel rdf:datatype="http://www.w3.org/2001/XMLSchema#string">Sinus, Carotid</SchemaOntology:altLabel>
        <SchemaOntology:prefLabel rdf:datatype="http://www.w3.org/2001/XMLSchema#string">Structure of carotid sinus</SchemaOntology:prefLabel>
        <SchemaOntology:altLabel rdf:datatype="http://www.w3.org/2001/XMLSchema#string">Structure of carotid sinus</SchemaOntology:altLabel>
        <SchemaOntology:altLabel rdf:datatype="http://www.w3.org/2001/XMLSchema#string">Structure of carotid sinus (body structure)</SchemaOntology:altLabel>
        <SchemaOntology:altLabel rdf:datatype="http://www.w3.org/2001/XMLSchema#string">Zatoka tętnicy szyjnej</SchemaOntology:altLabel>
        <SchemaOntology:altLabel rdf:datatype="http://www.w3.org/2001/XMLSchema#string">bulb</SchemaOntology:altLabel>
        <SchemaOntology:altLabel rdf:datatype="http://www.w3.org/2001/XMLSchema#string">bulb carotid</SchemaOntology:altLabel>
        <SchemaOntology:altLabel rdf:datatype="http://www.w3.org/2001/XMLSchema#string">carotid bulb</SchemaOntology:altLabel>
        <SchemaOntology:altLabel rdf:datatype="http://www.w3.org/2001/XMLSchema#string">carotid sinus</SchemaOntology:altLabel>
        <SchemaOntology:altLabel rdf:datatype="http://www.w3.org/2001/XMLSchema#string">estructura de seno carotídeo</SchemaOntology:altLabel>
        <SchemaOntology:altLabel rdf:datatype="http://www.w3.org/2001/XMLSchema#string">estructura de seno carotídeo (estructura corporal)</SchemaOntology:altLabel>
        <SchemaOntology:altLabel rdf:datatype="http://www.w3.org/2001/XMLSchema#string">estructura del seno carotídeo</SchemaOntology:altLabel>
        <SchemaOntology:altLabel rdf:datatype="http://www.w3.org/2001/XMLSchema#string">estructura del seno carotídeo (estructura corporal)</SchemaOntology:altLabel>
        <SchemaOntology:altLabel rdf:datatype="http://www.w3.org/2001/XMLSchema#string">seno carotídeo</SchemaOntology:altLabel>
        <SchemaOntology:altLabel rdf:datatype="http://www.w3.org/2001/XMLSchema#string">sinus caroticus</SchemaOntology:altLabel>
        <SchemaOntology:definition rdf:datatype="http://www.w3.org/2001/XMLSchema#string">slight dilation in the carotid artery at its bifurcation into the external and internal carotid arteries; it contains baroreceptors (pressure sensors) that when stimulated, will cause a reflex slowing of the heart, vasodilation and a fall in blood pressure.</SchemaOntology:definition>
        <SchemaOntology:altLabel rdf:datatype="http://www.w3.org/2001/XMLSchema#string">КАРОТИДНЫЙ СИНУС</SchemaOntology:altLabel>
    </owl:Class>
    


    <!-- http://blulab.chpc.utah.edu/ontologies/schema/bscuba/carotidStenosis.owl#KA339 -->

    <owl:Class rdf:about="http://blulab.chpc.utah.edu/ontologies/schema/bscuba/carotidStenosis.owl#KA339">
        <rdfs:label rdf:datatype="http://www.w3.org/2001/XMLSchema#string">vertebral artery</rdfs:label>
        <rdfs:subClassOf rdf:resource="http://blulab.chpc.utah.edu/ontologies/SchemaOntology.owl#AnatomicalSite"/>
        <rdfs:subClassOf>
            <owl:Restriction>
                <owl:onProperty rdf:resource="http://blulab.chpc.utah.edu/ontologies/SchemaOntology.owl#hasSemAttribute"/>
                <owl:someValuesFrom rdf:resource="http://blulab.chpc.utah.edu/ontologies/ModifierOntology.owl#DefiniteExistence_Certainty"/>
            </owl:Restriction>
        </rdfs:subClassOf>
        <rdfs:subClassOf>
            <owl:Restriction>
                <owl:onProperty rdf:resource="http://blulab.chpc.utah.edu/ontologies/SchemaOntology.owl#hasSemAttribute"/>
                <owl:someValuesFrom rdf:resource="http://blulab.chpc.utah.edu/ontologies/ModifierOntology.owl#Patient_Experiencer"/>
            </owl:Restriction>
        </rdfs:subClassOf>
        <rdfs:subClassOf>
            <owl:Restriction>
                <owl:onProperty rdf:resource="http://blulab.chpc.utah.edu/ontologies/SchemaOntology.owl#hasSemAttribute"/>
                <owl:someValuesFrom rdf:resource="http://blulab.chpc.utah.edu/ontologies/ModifierOntology.owl#Overlap_DocTimeRel"/>
            </owl:Restriction>
        </rdfs:subClassOf>
        <SchemaOntology:altLabel rdf:datatype="http://www.w3.org/2001/XMLSchema#string">Arteria Vertebral</SchemaOntology:altLabel>
        <SchemaOntology:altLabel rdf:datatype="http://www.w3.org/2001/XMLSchema#string">Arteria vertebrale</SchemaOntology:altLabel>
        <SchemaOntology:altLabel rdf:datatype="http://www.w3.org/2001/XMLSchema#string">Arteria vertebralis</SchemaOntology:altLabel>
        <SchemaOntology:altLabel rdf:datatype="http://www.w3.org/2001/XMLSchema#string">Arterie vertebrali</SchemaOntology:altLabel>
        <SchemaOntology:altLabel rdf:datatype="http://www.w3.org/2001/XMLSchema#string">Arteries, Vertebral</SchemaOntology:altLabel>
        <SchemaOntology:altLabel rdf:datatype="http://www.w3.org/2001/XMLSchema#string">Artery, Vertebral</SchemaOntology:altLabel>
        <SchemaOntology:altLabel rdf:datatype="http://www.w3.org/2001/XMLSchema#string">Artère vertébrale</SchemaOntology:altLabel>
        <SchemaOntology:altLabel rdf:datatype="http://www.w3.org/2001/XMLSchema#string">Artères vertébrales</SchemaOntology:altLabel>
        <SchemaOntology:altLabel rdf:datatype="http://www.w3.org/2001/XMLSchema#string">Artéria Vertebral</SchemaOntology:altLabel>
        <ModifierOntology:prefCUI rdf:datatype="http://www.w3.org/2001/XMLSchema#string">C0042559</ModifierOntology:prefCUI>
        <SchemaOntology:altLabel rdf:datatype="http://www.w3.org/2001/XMLSchema#string">Kotartär</SchemaOntology:altLabel>
        <SchemaOntology:altLabel rdf:datatype="http://www.w3.org/2001/XMLSchema#string">Nikamavaltimo</SchemaOntology:altLabel>
        <SchemaOntology:altLabel rdf:datatype="http://www.w3.org/2001/XMLSchema#string">POZVONOCHNAIA ARTERIIA</SchemaOntology:altLabel>
        <SchemaOntology:altLabel rdf:datatype="http://www.w3.org/2001/XMLSchema#string">Structure of vertebral artery</SchemaOntology:altLabel>
        <SchemaOntology:prefLabel rdf:datatype="http://www.w3.org/2001/XMLSchema#string">Structure of vertebral artery</SchemaOntology:prefLabel>
        <SchemaOntology:altLabel rdf:datatype="http://www.w3.org/2001/XMLSchema#string">Structure of vertebral artery (body structure)</SchemaOntology:altLabel>
        <SchemaOntology:definition rdf:datatype="http://www.w3.org/2001/XMLSchema#string">The first branch of the SUBCLAVIAN ARTERY with distribution to muscles of the NECK; VERTEBRAE; SPINAL CORD; CEREBELLUM; and interior of the CEREBRUM.</SchemaOntology:definition>
        <SchemaOntology:altLabel rdf:datatype="http://www.w3.org/2001/XMLSchema#string">Tętnica kręgowa</SchemaOntology:altLabel>
        <SchemaOntology:altLabel rdf:datatype="http://www.w3.org/2001/XMLSchema#string">VA</SchemaOntology:altLabel>
        <SchemaOntology:altLabel rdf:datatype="http://www.w3.org/2001/XMLSchema#string">VERTEBRAL&#39;NAIA ARTERIIA</SchemaOntology:altLabel>
        <SchemaOntology:altLabel rdf:datatype="http://www.w3.org/2001/XMLSchema#string">VERTEBRALNA ARTERIJA</SchemaOntology:altLabel>
        <SchemaOntology:altLabel rdf:datatype="http://www.w3.org/2001/XMLSchema#string">Vertebral Arteries</SchemaOntology:altLabel>
        <SchemaOntology:altLabel rdf:datatype="http://www.w3.org/2001/XMLSchema#string">Vertebral Artery</SchemaOntology:altLabel>
        <SchemaOntology:altLabel rdf:datatype="http://www.w3.org/2001/XMLSchema#string">Vertebral artery</SchemaOntology:altLabel>
        <SchemaOntology:altLabel rdf:datatype="http://www.w3.org/2001/XMLSchema#string">Vertebral artery, NOS</SchemaOntology:altLabel>
        <SchemaOntology:altLabel rdf:datatype="http://www.w3.org/2001/XMLSchema#string">Vertebralarterie</SchemaOntology:altLabel>
        <SchemaOntology:altLabel rdf:datatype="http://www.w3.org/2001/XMLSchema#string">Virvelarterie</SchemaOntology:altLabel>
        <SchemaOntology:altLabel rdf:datatype="http://www.w3.org/2001/XMLSchema#string">arteria vertebral</SchemaOntology:altLabel>
        <SchemaOntology:altLabel rdf:datatype="http://www.w3.org/2001/XMLSchema#string">arteria vertebralis</SchemaOntology:altLabel>
        <SchemaOntology:altLabel rdf:datatype="http://www.w3.org/2001/XMLSchema#string">arteries vertebral</SchemaOntology:altLabel>
        <SchemaOntology:altLabel rdf:datatype="http://www.w3.org/2001/XMLSchema#string">artery vertebral</SchemaOntology:altLabel>
        <SchemaOntology:altLabel rdf:datatype="http://www.w3.org/2001/XMLSchema#string">estructura de arteria vertebral</SchemaOntology:altLabel>
        <SchemaOntology:altLabel rdf:datatype="http://www.w3.org/2001/XMLSchema#string">estructura de arteria vertebral (estructura corporal)</SchemaOntology:altLabel>
        <SchemaOntology:altLabel rdf:datatype="http://www.w3.org/2001/XMLSchema#string">estructura de la arteria vertebral</SchemaOntology:altLabel>
        <SchemaOntology:altLabel rdf:datatype="http://www.w3.org/2001/XMLSchema#string">estructura de la arteria vertebral (estructura corporal)</SchemaOntology:altLabel>
        <SchemaOntology:altLabel rdf:datatype="http://www.w3.org/2001/XMLSchema#string">vertebral arteries</SchemaOntology:altLabel>
        <SchemaOntology:altLabel rdf:datatype="http://www.w3.org/2001/XMLSchema#string">vertebral artery</SchemaOntology:altLabel>
        <SchemaOntology:altLabel rdf:datatype="http://www.w3.org/2001/XMLSchema#string">vertebrální artérie</SchemaOntology:altLabel>
        <SchemaOntology:altLabel rdf:datatype="http://www.w3.org/2001/XMLSchema#string">ВЕРТЕБРАЛЬНАЯ АРТЕРИЯ</SchemaOntology:altLabel>
        <SchemaOntology:altLabel rdf:datatype="http://www.w3.org/2001/XMLSchema#string">ПОЗВОНОЧНАЯ АРТЕРИЯ</SchemaOntology:altLabel>
        <SchemaOntology:altLabel rdf:datatype="http://www.w3.org/2001/XMLSchema#string">椎骨動脈</SchemaOntology:altLabel>
    </owl:Class>
    


    <!-- http://blulab.chpc.utah.edu/ontologies/schema/bscuba/carotidStenosis.owl#KA340 -->

    <owl:Class rdf:about="http://blulab.chpc.utah.edu/ontologies/schema/bscuba/carotidStenosis.owl#KA340">
        <rdfs:label rdf:datatype="http://www.w3.org/2001/XMLSchema#string">external carotid artery</rdfs:label>
        <rdfs:subClassOf rdf:resource="http://blulab.chpc.utah.edu/ontologies/SchemaOntology.owl#AnatomicalSite"/>
        <rdfs:subClassOf>
            <owl:Restriction>
                <owl:onProperty rdf:resource="http://blulab.chpc.utah.edu/ontologies/SchemaOntology.owl#hasSemAttribute"/>
                <owl:someValuesFrom rdf:resource="http://blulab.chpc.utah.edu/ontologies/ModifierOntology.owl#Overlap_DocTimeRel"/>
            </owl:Restriction>
        </rdfs:subClassOf>
        <rdfs:subClassOf>
            <owl:Restriction>
                <owl:onProperty rdf:resource="http://blulab.chpc.utah.edu/ontologies/SchemaOntology.owl#hasSemAttribute"/>
                <owl:someValuesFrom rdf:resource="http://blulab.chpc.utah.edu/ontologies/ModifierOntology.owl#Patient_Experiencer"/>
            </owl:Restriction>
        </rdfs:subClassOf>
        <rdfs:subClassOf>
            <owl:Restriction>
                <owl:onProperty rdf:resource="http://blulab.chpc.utah.edu/ontologies/SchemaOntology.owl#hasSemAttribute"/>
                <owl:someValuesFrom rdf:resource="http://blulab.chpc.utah.edu/ontologies/ModifierOntology.owl#DefiniteExistence_Certainty"/>
            </owl:Restriction>
        </rdfs:subClassOf>
        <SchemaOntology:altLabel rdf:datatype="http://www.w3.org/2001/XMLSchema#string">Arteria Carótida Externa</SchemaOntology:altLabel>
        <SchemaOntology:altLabel rdf:datatype="http://www.w3.org/2001/XMLSchema#string">Arteria carotidea esterna</SchemaOntology:altLabel>
        <SchemaOntology:altLabel rdf:datatype="http://www.w3.org/2001/XMLSchema#string">Arteria carotis externa</SchemaOntology:altLabel>
        <SchemaOntology:altLabel rdf:datatype="http://www.w3.org/2001/XMLSchema#string">Arteries, External Carotid</SchemaOntology:altLabel>
        <SchemaOntology:altLabel rdf:datatype="http://www.w3.org/2001/XMLSchema#string">Artery, External Carotid</SchemaOntology:altLabel>
        <SchemaOntology:altLabel rdf:datatype="http://www.w3.org/2001/XMLSchema#string">Artère carotide externe</SchemaOntology:altLabel>
        <SchemaOntology:altLabel rdf:datatype="http://www.w3.org/2001/XMLSchema#string">Artéria Carótida Externa</SchemaOntology:altLabel>
        <SchemaOntology:definition rdf:datatype="http://www.w3.org/2001/XMLSchema#string">Branch of the common carotid artery which supplies the exterior of the head, the face, and the greater part of the neck.</SchemaOntology:definition>
        <ModifierOntology:prefCUI rdf:datatype="http://www.w3.org/2001/XMLSchema#string">C0007275</ModifierOntology:prefCUI>
        <SchemaOntology:altLabel rdf:datatype="http://www.w3.org/2001/XMLSchema#string">Carotid Arteries, External</SchemaOntology:altLabel>
        <SchemaOntology:altLabel rdf:datatype="http://www.w3.org/2001/XMLSchema#string">Carotid Artery, External</SchemaOntology:altLabel>
        <SchemaOntology:altLabel rdf:datatype="http://www.w3.org/2001/XMLSchema#string">Carotid artery.external</SchemaOntology:altLabel>
        <SchemaOntology:abbrLabel rdf:datatype="http://www.w3.org/2001/XMLSchema#string">ECA</SchemaOntology:abbrLabel>
        <SchemaOntology:altLabel rdf:datatype="http://www.w3.org/2001/XMLSchema#string">External Carotid Arteries</SchemaOntology:altLabel>
        <SchemaOntology:altLabel rdf:datatype="http://www.w3.org/2001/XMLSchema#string">External Carotid Artery</SchemaOntology:altLabel>
        <SchemaOntology:altLabel rdf:datatype="http://www.w3.org/2001/XMLSchema#string">External carotid artery</SchemaOntology:altLabel>
        <SchemaOntology:altLabel rdf:datatype="http://www.w3.org/2001/XMLSchema#string">External carotid artery structure</SchemaOntology:altLabel>
        <SchemaOntology:prefLabel rdf:datatype="http://www.w3.org/2001/XMLSchema#string">External carotid artery structure</SchemaOntology:prefLabel>
        <SchemaOntology:altLabel rdf:datatype="http://www.w3.org/2001/XMLSchema#string">External carotid artery structure (body structure)</SchemaOntology:altLabel>
        <SchemaOntology:altLabel rdf:datatype="http://www.w3.org/2001/XMLSchema#string">External carotid artery, NOS</SchemaOntology:altLabel>
        <SchemaOntology:altLabel rdf:datatype="http://www.w3.org/2001/XMLSchema#string">Halsarterie, ytre</SchemaOntology:altLabel>
        <SchemaOntology:altLabel rdf:datatype="http://www.w3.org/2001/XMLSchema#string">Halsartär, yttre</SchemaOntology:altLabel>
        <SchemaOntology:altLabel rdf:datatype="http://www.w3.org/2001/XMLSchema#string">KAROTIDNA ARTERIJA, VANJSKA</SchemaOntology:altLabel>
        <SchemaOntology:altLabel rdf:datatype="http://www.w3.org/2001/XMLSchema#string">Miega artērija, ārējā</SchemaOntology:altLabel>
        <SchemaOntology:altLabel rdf:datatype="http://www.w3.org/2001/XMLSchema#string">SONNAIA ARTERIIA NARUZHNAIA</SchemaOntology:altLabel>
        <SchemaOntology:altLabel rdf:datatype="http://www.w3.org/2001/XMLSchema#string">Tętnica szyjna zewnętrzna</SchemaOntology:altLabel>
        <SchemaOntology:altLabel rdf:datatype="http://www.w3.org/2001/XMLSchema#string">Ulompi kaulavaltimo</SchemaOntology:altLabel>
        <SchemaOntology:altLabel rdf:datatype="http://www.w3.org/2001/XMLSchema#string">Ytre halsarterie</SchemaOntology:altLabel>
        <SchemaOntology:altLabel rdf:datatype="http://www.w3.org/2001/XMLSchema#string">arteria carotis externa</SchemaOntology:altLabel>
        <SchemaOntology:altLabel rdf:datatype="http://www.w3.org/2001/XMLSchema#string">arteria carótida externa</SchemaOntology:altLabel>
        <SchemaOntology:altLabel rdf:datatype="http://www.w3.org/2001/XMLSchema#string">estructura de la arteria carótida externa</SchemaOntology:altLabel>
        <SchemaOntology:altLabel rdf:datatype="http://www.w3.org/2001/XMLSchema#string">estructura de la arteria carótida externa (estructura corporal)</SchemaOntology:altLabel>
        <SchemaOntology:altLabel rdf:datatype="http://www.w3.org/2001/XMLSchema#string">external carotid arteries</SchemaOntology:altLabel>
        <SchemaOntology:altLabel rdf:datatype="http://www.w3.org/2001/XMLSchema#string">external carotid artery</SchemaOntology:altLabel>
        <SchemaOntology:altLabel rdf:datatype="http://www.w3.org/2001/XMLSchema#string">Ārējā miega artērija</SchemaOntology:altLabel>
        <SchemaOntology:altLabel rdf:datatype="http://www.w3.org/2001/XMLSchema#string">СОННАЯ АРТЕРИЯ НАРУЖНАЯ</SchemaOntology:altLabel>
    </owl:Class>
    


    <!-- http://blulab.chpc.utah.edu/ontologies/schema/bscuba/carotidStenosis.owl#KA341 -->

    <owl:Class rdf:about="http://blulab.chpc.utah.edu/ontologies/schema/bscuba/carotidStenosis.owl#KA341">
        <rdfs:label rdf:datatype="http://www.w3.org/2001/XMLSchema#string">brachiocephalic artery</rdfs:label>
        <rdfs:subClassOf rdf:resource="http://blulab.chpc.utah.edu/ontologies/SchemaOntology.owl#AnatomicalSite"/>
        <rdfs:subClassOf>
            <owl:Restriction>
                <owl:onProperty rdf:resource="http://blulab.chpc.utah.edu/ontologies/SchemaOntology.owl#hasSemAttribute"/>
                <owl:someValuesFrom rdf:resource="http://blulab.chpc.utah.edu/ontologies/ModifierOntology.owl#DefiniteExistence_Certainty"/>
            </owl:Restriction>
        </rdfs:subClassOf>
        <rdfs:subClassOf>
            <owl:Restriction>
                <owl:onProperty rdf:resource="http://blulab.chpc.utah.edu/ontologies/SchemaOntology.owl#hasSemAttribute"/>
                <owl:someValuesFrom rdf:resource="http://blulab.chpc.utah.edu/ontologies/ModifierOntology.owl#Overlap_DocTimeRel"/>
            </owl:Restriction>
        </rdfs:subClassOf>
        <rdfs:subClassOf>
            <owl:Restriction>
                <owl:onProperty rdf:resource="http://blulab.chpc.utah.edu/ontologies/SchemaOntology.owl#hasSemAttribute"/>
                <owl:someValuesFrom rdf:resource="http://blulab.chpc.utah.edu/ontologies/ModifierOntology.owl#Patient_Experiencer"/>
            </owl:Restriction>
        </rdfs:subClassOf>
        <SchemaOntology:altLabel rdf:datatype="http://www.w3.org/2001/XMLSchema#string">Arm-huvudartär</SchemaOntology:altLabel>
        <SchemaOntology:altLabel rdf:datatype="http://www.w3.org/2001/XMLSchema#string">Arteria Innominada</SchemaOntology:altLabel>
        <SchemaOntology:altLabel rdf:datatype="http://www.w3.org/2001/XMLSchema#string">Arteria anonyma</SchemaOntology:altLabel>
        <SchemaOntology:altLabel rdf:datatype="http://www.w3.org/2001/XMLSchema#string">Arteria innominata</SchemaOntology:altLabel>
        <SchemaOntology:altLabel rdf:datatype="http://www.w3.org/2001/XMLSchema#string">Arteries, Innominate</SchemaOntology:altLabel>
        <SchemaOntology:altLabel rdf:datatype="http://www.w3.org/2001/XMLSchema#string">Artery, Innominate</SchemaOntology:altLabel>
        <SchemaOntology:altLabel rdf:datatype="http://www.w3.org/2001/XMLSchema#string">Artéria Inominada</SchemaOntology:altLabel>
        <SchemaOntology:altLabel rdf:datatype="http://www.w3.org/2001/XMLSchema#string">Augšdelma un galvas stumbrs</SchemaOntology:altLabel>
        <SchemaOntology:abbrLabel rdf:datatype="http://www.w3.org/2001/XMLSchema#string">BCA</SchemaOntology:abbrLabel>
        <SchemaOntology:altLabel rdf:datatype="http://www.w3.org/2001/XMLSchema#string">BEZYMIANNAIA ARTERIIA</SchemaOntology:altLabel>
        <SchemaOntology:altLabel rdf:datatype="http://www.w3.org/2001/XMLSchema#string">BRAKHIOTSEFAL&#39;NYI STVOL</SchemaOntology:altLabel>
        <SchemaOntology:altLabel rdf:datatype="http://www.w3.org/2001/XMLSchema#string">Brachiocephalic Artery</SchemaOntology:altLabel>
        <SchemaOntology:altLabel rdf:datatype="http://www.w3.org/2001/XMLSchema#string">Brachiocephalic Trunk</SchemaOntology:altLabel>
        <SchemaOntology:altLabel rdf:datatype="http://www.w3.org/2001/XMLSchema#string">Brachiocephalic Trunks</SchemaOntology:altLabel>
        <SchemaOntology:altLabel rdf:datatype="http://www.w3.org/2001/XMLSchema#string">Brachiocephalic artery</SchemaOntology:altLabel>
        <SchemaOntology:altLabel rdf:datatype="http://www.w3.org/2001/XMLSchema#string">Brachiocephalic trunk</SchemaOntology:altLabel>
        <ModifierOntology:prefCUI rdf:datatype="http://www.w3.org/2001/XMLSchema#string">C0006094</ModifierOntology:prefCUI>
        <SchemaOntology:altLabel rdf:datatype="http://www.w3.org/2001/XMLSchema#string">Halsarmarterien</SchemaOntology:altLabel>
        <SchemaOntology:altLabel rdf:datatype="http://www.w3.org/2001/XMLSchema#string">Innominate Arteries</SchemaOntology:altLabel>
        <SchemaOntology:altLabel rdf:datatype="http://www.w3.org/2001/XMLSchema#string">Innominate Artery</SchemaOntology:altLabel>
        <SchemaOntology:altLabel rdf:datatype="http://www.w3.org/2001/XMLSchema#string">Innominate artery</SchemaOntology:altLabel>
        <SchemaOntology:altLabel rdf:datatype="http://www.w3.org/2001/XMLSchema#string">Käden ja pään valtimorunko</SchemaOntology:altLabel>
        <SchemaOntology:altLabel rdf:datatype="http://www.w3.org/2001/XMLSchema#string">PLECHEGOLOVNOI STVOL</SchemaOntology:altLabel>
        <SchemaOntology:altLabel rdf:datatype="http://www.w3.org/2001/XMLSchema#string">Pień ramienno-głowowy</SchemaOntology:altLabel>
        <SchemaOntology:prefLabel rdf:datatype="http://www.w3.org/2001/XMLSchema#string">Structure of brachiocephalic artery</SchemaOntology:prefLabel>
        <SchemaOntology:altLabel rdf:datatype="http://www.w3.org/2001/XMLSchema#string">Structure of brachiocephalic artery</SchemaOntology:altLabel>
        <SchemaOntology:altLabel rdf:datatype="http://www.w3.org/2001/XMLSchema#string">Structure of brachiocephalic artery (body structure)</SchemaOntology:altLabel>
        <SchemaOntology:definition rdf:datatype="http://www.w3.org/2001/XMLSchema#string">The first and largest artery branching from the aortic arch. It distributes blood to the right side of the head and neck and to the right arm.</SchemaOntology:definition>
        <SchemaOntology:altLabel rdf:datatype="http://www.w3.org/2001/XMLSchema#string">Tronc artériel brachio-céphalique</SchemaOntology:altLabel>
        <SchemaOntology:altLabel rdf:datatype="http://www.w3.org/2001/XMLSchema#string">Tronc artériel brachiocéphalique</SchemaOntology:altLabel>
        <SchemaOntology:altLabel rdf:datatype="http://www.w3.org/2001/XMLSchema#string">Tronc brachio-céphalique</SchemaOntology:altLabel>
        <SchemaOntology:altLabel rdf:datatype="http://www.w3.org/2001/XMLSchema#string">Tronc brachio-céphalique artériel</SchemaOntology:altLabel>
        <SchemaOntology:altLabel rdf:datatype="http://www.w3.org/2001/XMLSchema#string">Tronc brachiocéphalique</SchemaOntology:altLabel>
        <SchemaOntology:altLabel rdf:datatype="http://www.w3.org/2001/XMLSchema#string">Tronc brachiocéphalique artériel</SchemaOntology:altLabel>
        <SchemaOntology:altLabel rdf:datatype="http://www.w3.org/2001/XMLSchema#string">Tronco Braquiocefálico</SchemaOntology:altLabel>
        <SchemaOntology:altLabel rdf:datatype="http://www.w3.org/2001/XMLSchema#string">Tronco brachiocefalico</SchemaOntology:altLabel>
        <SchemaOntology:altLabel rdf:datatype="http://www.w3.org/2001/XMLSchema#string">Truncus brachiocephalicus</SchemaOntology:altLabel>
        <SchemaOntology:altLabel rdf:datatype="http://www.w3.org/2001/XMLSchema#string">Trunk, Brachiocephalic</SchemaOntology:altLabel>
        <SchemaOntology:altLabel rdf:datatype="http://www.w3.org/2001/XMLSchema#string">Trunks, Brachiocephalic</SchemaOntology:altLabel>
        <SchemaOntology:altLabel rdf:datatype="http://www.w3.org/2001/XMLSchema#string">[SO]Innominate artery</SchemaOntology:altLabel>
        <SchemaOntology:altLabel rdf:datatype="http://www.w3.org/2001/XMLSchema#string">arteria anonyma</SchemaOntology:altLabel>
        <SchemaOntology:altLabel rdf:datatype="http://www.w3.org/2001/XMLSchema#string">arteria braquiocefálica</SchemaOntology:altLabel>
        <SchemaOntology:altLabel rdf:datatype="http://www.w3.org/2001/XMLSchema#string">arteria innominada</SchemaOntology:altLabel>
        <SchemaOntology:altLabel rdf:datatype="http://www.w3.org/2001/XMLSchema#string">artery brachiocephalic</SchemaOntology:altLabel>
        <SchemaOntology:altLabel rdf:datatype="http://www.w3.org/2001/XMLSchema#string">artery innominate</SchemaOntology:altLabel>
        <SchemaOntology:abbrLabel rdf:datatype="http://www.w3.org/2001/XMLSchema#string">bca</SchemaOntology:abbrLabel>
        <SchemaOntology:altLabel rdf:datatype="http://www.w3.org/2001/XMLSchema#string">brachiocephalic artery</SchemaOntology:altLabel>
        <SchemaOntology:altLabel rdf:datatype="http://www.w3.org/2001/XMLSchema#string">brachiocephalic trunk</SchemaOntology:altLabel>
        <SchemaOntology:altLabel rdf:datatype="http://www.w3.org/2001/XMLSchema#string">estructura de la arteria braquiocefálica</SchemaOntology:altLabel>
        <SchemaOntology:altLabel rdf:datatype="http://www.w3.org/2001/XMLSchema#string">estructura de la arteria braquiocefálica (estructura corporal)</SchemaOntology:altLabel>
        <SchemaOntology:altLabel rdf:datatype="http://www.w3.org/2001/XMLSchema#string">estructura del tronco braquiocefálico</SchemaOntology:altLabel>
        <SchemaOntology:altLabel rdf:datatype="http://www.w3.org/2001/XMLSchema#string">estructura del tronco braquiocefálico (estructura corporal)</SchemaOntology:altLabel>
        <SchemaOntology:altLabel rdf:datatype="http://www.w3.org/2001/XMLSchema#string">innominate artery</SchemaOntology:altLabel>
        <SchemaOntology:altLabel rdf:datatype="http://www.w3.org/2001/XMLSchema#string">tronco braquiocefálico</SchemaOntology:altLabel>
        <SchemaOntology:altLabel rdf:datatype="http://www.w3.org/2001/XMLSchema#string">truncus brachiocephalicus</SchemaOntology:altLabel>
        <SchemaOntology:altLabel rdf:datatype="http://www.w3.org/2001/XMLSchema#string">БЕЗЫМЯННАЯ АРТЕРИЯ</SchemaOntology:altLabel>
        <SchemaOntology:altLabel rdf:datatype="http://www.w3.org/2001/XMLSchema#string">БРАХИОЦЕФАЛЬНЫЙ СТВОЛ</SchemaOntology:altLabel>
        <SchemaOntology:altLabel rdf:datatype="http://www.w3.org/2001/XMLSchema#string">ПЛЕЧЕГОЛОВНОЙ СТВОЛ</SchemaOntology:altLabel>
        <SchemaOntology:altLabel rdf:datatype="http://www.w3.org/2001/XMLSchema#string">無名動脈</SchemaOntology:altLabel>
        <SchemaOntology:altLabel rdf:datatype="http://www.w3.org/2001/XMLSchema#string">腕頭動脈</SchemaOntology:altLabel>
    </owl:Class>
    


    <!-- http://blulab.chpc.utah.edu/ontologies/schema/bscuba/carotidStenosis.owl#KA342 -->

    <owl:Class rdf:about="http://blulab.chpc.utah.edu/ontologies/schema/bscuba/carotidStenosis.owl#KA342">
        <rdfs:label rdf:datatype="http://www.w3.org/2001/XMLSchema#string">subclavian artery</rdfs:label>
        <rdfs:subClassOf rdf:resource="http://blulab.chpc.utah.edu/ontologies/SchemaOntology.owl#AnatomicalSite"/>
        <rdfs:subClassOf>
            <owl:Restriction>
                <owl:onProperty rdf:resource="http://blulab.chpc.utah.edu/ontologies/SchemaOntology.owl#hasSemAttribute"/>
                <owl:someValuesFrom rdf:resource="http://blulab.chpc.utah.edu/ontologies/ModifierOntology.owl#DefiniteExistence_Certainty"/>
            </owl:Restriction>
        </rdfs:subClassOf>
        <rdfs:subClassOf>
            <owl:Restriction>
                <owl:onProperty rdf:resource="http://blulab.chpc.utah.edu/ontologies/SchemaOntology.owl#hasSemAttribute"/>
                <owl:someValuesFrom rdf:resource="http://blulab.chpc.utah.edu/ontologies/ModifierOntology.owl#Patient_Experiencer"/>
            </owl:Restriction>
        </rdfs:subClassOf>
        <rdfs:subClassOf>
            <owl:Restriction>
                <owl:onProperty rdf:resource="http://blulab.chpc.utah.edu/ontologies/SchemaOntology.owl#hasSemAttribute"/>
                <owl:someValuesFrom rdf:resource="http://blulab.chpc.utah.edu/ontologies/ModifierOntology.owl#Overlap_DocTimeRel"/>
            </owl:Restriction>
        </rdfs:subClassOf>
        <SchemaOntology:altLabel rdf:datatype="http://www.w3.org/2001/XMLSchema#string">ARTERY, SUBCLAVIAN</SchemaOntology:altLabel>
        <SchemaOntology:altLabel rdf:datatype="http://www.w3.org/2001/XMLSchema#string">Arteria Subclavia</SchemaOntology:altLabel>
        <SchemaOntology:altLabel rdf:datatype="http://www.w3.org/2001/XMLSchema#string">Arteria subclavia</SchemaOntology:altLabel>
        <SchemaOntology:altLabel rdf:datatype="http://www.w3.org/2001/XMLSchema#string">Arteria subclavia (dextra)</SchemaOntology:altLabel>
        <SchemaOntology:altLabel rdf:datatype="http://www.w3.org/2001/XMLSchema#string">Arteria succlavia</SchemaOntology:altLabel>
        <SchemaOntology:altLabel rdf:datatype="http://www.w3.org/2001/XMLSchema#string">Arterial tree of upper limb</SchemaOntology:altLabel>
        <SchemaOntology:altLabel rdf:datatype="http://www.w3.org/2001/XMLSchema#string">Arteries, Subclavian</SchemaOntology:altLabel>
        <SchemaOntology:definition rdf:datatype="http://www.w3.org/2001/XMLSchema#string">Artery arising from the brachiocephalic trunk on the right side and from the arch of the aorta on the left side. It distributes to the neck, thoracic wall, spinal cord, brain, meninges, and upper limb.</SchemaOntology:definition>
        <SchemaOntology:altLabel rdf:datatype="http://www.w3.org/2001/XMLSchema#string">Artery, Subclavian</SchemaOntology:altLabel>
        <SchemaOntology:altLabel rdf:datatype="http://www.w3.org/2001/XMLSchema#string">Artère sous-clavière</SchemaOntology:altLabel>
        <SchemaOntology:altLabel rdf:datatype="http://www.w3.org/2001/XMLSchema#string">Artère subclavière</SchemaOntology:altLabel>
        <SchemaOntology:altLabel rdf:datatype="http://www.w3.org/2001/XMLSchema#string">Artéria Subclávia</SchemaOntology:altLabel>
        <ModifierOntology:prefCUI rdf:datatype="http://www.w3.org/2001/XMLSchema#string">C0038530</ModifierOntology:prefCUI>
        <SchemaOntology:altLabel rdf:datatype="http://www.w3.org/2001/XMLSchema#string">Kragebeinsarterie</SchemaOntology:altLabel>
        <SchemaOntology:altLabel rdf:datatype="http://www.w3.org/2001/XMLSchema#string">Kravebensarterie</SchemaOntology:altLabel>
        <SchemaOntology:altLabel rdf:datatype="http://www.w3.org/2001/XMLSchema#string">Nyckelbensartär</SchemaOntology:altLabel>
        <SchemaOntology:altLabel rdf:datatype="http://www.w3.org/2001/XMLSchema#string">PODKLIUCHICHNAIA ARTERIIA</SchemaOntology:altLabel>
        <SchemaOntology:abbrLabel rdf:datatype="http://www.w3.org/2001/XMLSchema#string">SCA</SchemaOntology:abbrLabel>
        <SchemaOntology:altLabel rdf:datatype="http://www.w3.org/2001/XMLSchema#string">Solisvaltimo</SchemaOntology:altLabel>
        <SchemaOntology:prefLabel rdf:datatype="http://www.w3.org/2001/XMLSchema#string">Structure of subclavian artery</SchemaOntology:prefLabel>
        <SchemaOntology:altLabel rdf:datatype="http://www.w3.org/2001/XMLSchema#string">Structure of subclavian artery</SchemaOntology:altLabel>
        <SchemaOntology:altLabel rdf:datatype="http://www.w3.org/2001/XMLSchema#string">Structure of subclavian artery (body structure)</SchemaOntology:altLabel>
        <SchemaOntology:altLabel rdf:datatype="http://www.w3.org/2001/XMLSchema#string">Subclavian Arteries</SchemaOntology:altLabel>
        <SchemaOntology:altLabel rdf:datatype="http://www.w3.org/2001/XMLSchema#string">Subclavian Artery</SchemaOntology:altLabel>
        <SchemaOntology:altLabel rdf:datatype="http://www.w3.org/2001/XMLSchema#string">Subclavian arterial tree</SchemaOntology:altLabel>
        <SchemaOntology:altLabel rdf:datatype="http://www.w3.org/2001/XMLSchema#string">Subclavian artery</SchemaOntology:altLabel>
        <SchemaOntology:altLabel rdf:datatype="http://www.w3.org/2001/XMLSchema#string">Subclavian artery, NOS</SchemaOntology:altLabel>
        <SchemaOntology:altLabel rdf:datatype="http://www.w3.org/2001/XMLSchema#string">Tętnica podobojczykowa</SchemaOntology:altLabel>
        <SchemaOntology:altLabel rdf:datatype="http://www.w3.org/2001/XMLSchema#string">Zematslēgas artērija</SchemaOntology:altLabel>
        <SchemaOntology:altLabel rdf:datatype="http://www.w3.org/2001/XMLSchema#string">[SO]Subclavian artery</SchemaOntology:altLabel>
        <SchemaOntology:altLabel rdf:datatype="http://www.w3.org/2001/XMLSchema#string">arteria subclavia</SchemaOntology:altLabel>
        <SchemaOntology:altLabel rdf:datatype="http://www.w3.org/2001/XMLSchema#string">estructura de arteria subclavia</SchemaOntology:altLabel>
        <SchemaOntology:altLabel rdf:datatype="http://www.w3.org/2001/XMLSchema#string">estructura de arteria subclavia (estructura corporal)</SchemaOntology:altLabel>
        <SchemaOntology:altLabel rdf:datatype="http://www.w3.org/2001/XMLSchema#string">estructura de la arteria subclavia</SchemaOntology:altLabel>
        <SchemaOntology:altLabel rdf:datatype="http://www.w3.org/2001/XMLSchema#string">estructura de la arteria subclavia (estructura corporal)</SchemaOntology:altLabel>
        <SchemaOntology:abbrLabel rdf:datatype="http://www.w3.org/2001/XMLSchema#string">sca</SchemaOntology:abbrLabel>
        <SchemaOntology:altLabel rdf:datatype="http://www.w3.org/2001/XMLSchema#string">subclavian arteries</SchemaOntology:altLabel>
        <SchemaOntology:altLabel rdf:datatype="http://www.w3.org/2001/XMLSchema#string">subclavian artery</SchemaOntology:altLabel>
        <SchemaOntology:altLabel rdf:datatype="http://www.w3.org/2001/XMLSchema#string">ПОДКЛЮЧИЧНАЯ АРТЕРИЯ</SchemaOntology:altLabel>
    </owl:Class>
    


    <!-- http://blulab.chpc.utah.edu/ontologies/schema/bscuba/carotidStenosis.owl#KA343 -->

    <owl:Class rdf:about="http://blulab.chpc.utah.edu/ontologies/schema/bscuba/carotidStenosis.owl#KA343">
        <rdfs:label rdf:datatype="http://www.w3.org/2001/XMLSchema#string">left subclavian artery</rdfs:label>
        <rdfs:subClassOf rdf:resource="http://blulab.chpc.utah.edu/ontologies/SchemaOntology.owl#AnatomicalSite"/>
        <rdfs:subClassOf>
            <owl:Restriction>
                <owl:onProperty rdf:resource="http://blulab.chpc.utah.edu/ontologies/SchemaOntology.owl#hasSemAttribute"/>
                <owl:someValuesFrom rdf:resource="http://blulab.chpc.utah.edu/ontologies/ModifierOntology.owl#Patient_Experiencer"/>
            </owl:Restriction>
        </rdfs:subClassOf>
        <rdfs:subClassOf>
            <owl:Restriction>
                <owl:onProperty rdf:resource="http://blulab.chpc.utah.edu/ontologies/SchemaOntology.owl#hasSemAttribute"/>
                <owl:someValuesFrom rdf:resource="http://blulab.chpc.utah.edu/ontologies/ModifierOntology.owl#Left_BodySide"/>
            </owl:Restriction>
        </rdfs:subClassOf>
        <rdfs:subClassOf>
            <owl:Restriction>
                <owl:onProperty rdf:resource="http://blulab.chpc.utah.edu/ontologies/SchemaOntology.owl#hasSemAttribute"/>
                <owl:someValuesFrom rdf:resource="http://blulab.chpc.utah.edu/ontologies/ModifierOntology.owl#Overlap_DocTimeRel"/>
            </owl:Restriction>
        </rdfs:subClassOf>
        <rdfs:subClassOf>
            <owl:Restriction>
                <owl:onProperty rdf:resource="http://blulab.chpc.utah.edu/ontologies/SchemaOntology.owl#hasSemAttribute"/>
                <owl:someValuesFrom rdf:resource="http://blulab.chpc.utah.edu/ontologies/ModifierOntology.owl#DefiniteExistence_Certainty"/>
            </owl:Restriction>
        </rdfs:subClassOf>
        <SchemaOntology:altLabel rdf:datatype="http://www.w3.org/2001/XMLSchema#string">ARTERY, SUBCLAVIAN</SchemaOntology:altLabel>
        <SchemaOntology:altLabel rdf:datatype="http://www.w3.org/2001/XMLSchema#string">Arteria Subclavia</SchemaOntology:altLabel>
        <SchemaOntology:altLabel rdf:datatype="http://www.w3.org/2001/XMLSchema#string">Arteria subclavia</SchemaOntology:altLabel>
        <SchemaOntology:altLabel rdf:datatype="http://www.w3.org/2001/XMLSchema#string">Arteria subclavia (dextra)</SchemaOntology:altLabel>
        <SchemaOntology:altLabel rdf:datatype="http://www.w3.org/2001/XMLSchema#string">Arteria succlavia</SchemaOntology:altLabel>
        <SchemaOntology:altLabel rdf:datatype="http://www.w3.org/2001/XMLSchema#string">Arterial tree of upper limb</SchemaOntology:altLabel>
        <SchemaOntology:altLabel rdf:datatype="http://www.w3.org/2001/XMLSchema#string">Arteries, Subclavian</SchemaOntology:altLabel>
        <SchemaOntology:definition rdf:datatype="http://www.w3.org/2001/XMLSchema#string">Artery arising from the brachiocephalic trunk on the right side and from the arch of the aorta on the left side. It distributes to the neck, thoracic wall, spinal cord, brain, meninges, and upper limb.</SchemaOntology:definition>
        <SchemaOntology:altLabel rdf:datatype="http://www.w3.org/2001/XMLSchema#string">Artery, Subclavian</SchemaOntology:altLabel>
        <SchemaOntology:altLabel rdf:datatype="http://www.w3.org/2001/XMLSchema#string">Artère sous-clavière</SchemaOntology:altLabel>
        <SchemaOntology:altLabel rdf:datatype="http://www.w3.org/2001/XMLSchema#string">Artère subclavière</SchemaOntology:altLabel>
        <SchemaOntology:altLabel rdf:datatype="http://www.w3.org/2001/XMLSchema#string">Artéria Subclávia</SchemaOntology:altLabel>
        <ModifierOntology:prefCUI rdf:datatype="http://www.w3.org/2001/XMLSchema#string">C0038530</ModifierOntology:prefCUI>
        <SchemaOntology:altLabel rdf:datatype="http://www.w3.org/2001/XMLSchema#string">Kragebeinsarterie</SchemaOntology:altLabel>
        <SchemaOntology:altLabel rdf:datatype="http://www.w3.org/2001/XMLSchema#string">Kravebensarterie</SchemaOntology:altLabel>
        <SchemaOntology:altLabel rdf:datatype="http://www.w3.org/2001/XMLSchema#string">Nyckelbensartär</SchemaOntology:altLabel>
        <SchemaOntology:altLabel rdf:datatype="http://www.w3.org/2001/XMLSchema#string">PODKLIUCHICHNAIA ARTERIIA</SchemaOntology:altLabel>
        <SchemaOntology:abbrLabel rdf:datatype="http://www.w3.org/2001/XMLSchema#string">SCA</SchemaOntology:abbrLabel>
        <SchemaOntology:altLabel rdf:datatype="http://www.w3.org/2001/XMLSchema#string">Solisvaltimo</SchemaOntology:altLabel>
        <SchemaOntology:altLabel rdf:datatype="http://www.w3.org/2001/XMLSchema#string">Structure of subclavian artery</SchemaOntology:altLabel>
        <SchemaOntology:prefLabel rdf:datatype="http://www.w3.org/2001/XMLSchema#string">Structure of subclavian artery</SchemaOntology:prefLabel>
        <SchemaOntology:altLabel rdf:datatype="http://www.w3.org/2001/XMLSchema#string">Structure of subclavian artery (body structure)</SchemaOntology:altLabel>
        <SchemaOntology:altLabel rdf:datatype="http://www.w3.org/2001/XMLSchema#string">Subclavian Arteries</SchemaOntology:altLabel>
        <SchemaOntology:altLabel rdf:datatype="http://www.w3.org/2001/XMLSchema#string">Subclavian Artery</SchemaOntology:altLabel>
        <SchemaOntology:altLabel rdf:datatype="http://www.w3.org/2001/XMLSchema#string">Subclavian arterial tree</SchemaOntology:altLabel>
        <SchemaOntology:altLabel rdf:datatype="http://www.w3.org/2001/XMLSchema#string">Subclavian artery</SchemaOntology:altLabel>
        <SchemaOntology:altLabel rdf:datatype="http://www.w3.org/2001/XMLSchema#string">Subclavian artery, NOS</SchemaOntology:altLabel>
        <SchemaOntology:altLabel rdf:datatype="http://www.w3.org/2001/XMLSchema#string">Tętnica podobojczykowa</SchemaOntology:altLabel>
        <SchemaOntology:altLabel rdf:datatype="http://www.w3.org/2001/XMLSchema#string">Zematslēgas artērija</SchemaOntology:altLabel>
        <SchemaOntology:altLabel rdf:datatype="http://www.w3.org/2001/XMLSchema#string">[SO]Subclavian artery</SchemaOntology:altLabel>
        <SchemaOntology:altLabel rdf:datatype="http://www.w3.org/2001/XMLSchema#string">arteria subclavia</SchemaOntology:altLabel>
        <SchemaOntology:altLabel rdf:datatype="http://www.w3.org/2001/XMLSchema#string">estructura de arteria subclavia</SchemaOntology:altLabel>
        <SchemaOntology:altLabel rdf:datatype="http://www.w3.org/2001/XMLSchema#string">estructura de arteria subclavia (estructura corporal)</SchemaOntology:altLabel>
        <SchemaOntology:altLabel rdf:datatype="http://www.w3.org/2001/XMLSchema#string">estructura de la arteria subclavia</SchemaOntology:altLabel>
        <SchemaOntology:altLabel rdf:datatype="http://www.w3.org/2001/XMLSchema#string">estructura de la arteria subclavia (estructura corporal)</SchemaOntology:altLabel>
        <SchemaOntology:abbrLabel rdf:datatype="http://www.w3.org/2001/XMLSchema#string">sca</SchemaOntology:abbrLabel>
        <SchemaOntology:altLabel rdf:datatype="http://www.w3.org/2001/XMLSchema#string">subclavian arteries</SchemaOntology:altLabel>
        <SchemaOntology:altLabel rdf:datatype="http://www.w3.org/2001/XMLSchema#string">subclavian artery</SchemaOntology:altLabel>
        <SchemaOntology:altLabel rdf:datatype="http://www.w3.org/2001/XMLSchema#string">ПОДКЛЮЧИЧНАЯ АРТЕРИЯ</SchemaOntology:altLabel>
    </owl:Class>
    


    <!-- http://blulab.chpc.utah.edu/ontologies/schema/bscuba/carotidStenosis.owl#KA344 -->

    <owl:Class rdf:about="http://blulab.chpc.utah.edu/ontologies/schema/bscuba/carotidStenosis.owl#KA344">
        <rdfs:label rdf:datatype="http://www.w3.org/2001/XMLSchema#string">right subclavian artery</rdfs:label>
        <rdfs:subClassOf rdf:resource="http://blulab.chpc.utah.edu/ontologies/SchemaOntology.owl#AnatomicalSite"/>
        <rdfs:subClassOf>
            <owl:Restriction>
                <owl:onProperty rdf:resource="http://blulab.chpc.utah.edu/ontologies/SchemaOntology.owl#hasSemAttribute"/>
                <owl:someValuesFrom rdf:resource="http://blulab.chpc.utah.edu/ontologies/ModifierOntology.owl#Right_BodySide"/>
            </owl:Restriction>
        </rdfs:subClassOf>
        <rdfs:subClassOf>
            <owl:Restriction>
                <owl:onProperty rdf:resource="http://blulab.chpc.utah.edu/ontologies/SchemaOntology.owl#hasSemAttribute"/>
                <owl:someValuesFrom rdf:resource="http://blulab.chpc.utah.edu/ontologies/ModifierOntology.owl#DefiniteExistence_Certainty"/>
            </owl:Restriction>
        </rdfs:subClassOf>
        <rdfs:subClassOf>
            <owl:Restriction>
                <owl:onProperty rdf:resource="http://blulab.chpc.utah.edu/ontologies/SchemaOntology.owl#hasSemAttribute"/>
                <owl:someValuesFrom rdf:resource="http://blulab.chpc.utah.edu/ontologies/ModifierOntology.owl#Overlap_DocTimeRel"/>
            </owl:Restriction>
        </rdfs:subClassOf>
        <rdfs:subClassOf>
            <owl:Restriction>
                <owl:onProperty rdf:resource="http://blulab.chpc.utah.edu/ontologies/SchemaOntology.owl#hasSemAttribute"/>
                <owl:someValuesFrom rdf:resource="http://blulab.chpc.utah.edu/ontologies/ModifierOntology.owl#Patient_Experiencer"/>
            </owl:Restriction>
        </rdfs:subClassOf>
        <SchemaOntology:altLabel rdf:datatype="http://www.w3.org/2001/XMLSchema#string">ARTERY, SUBCLAVIAN</SchemaOntology:altLabel>
        <SchemaOntology:altLabel rdf:datatype="http://www.w3.org/2001/XMLSchema#string">Arteria Subclavia</SchemaOntology:altLabel>
        <SchemaOntology:altLabel rdf:datatype="http://www.w3.org/2001/XMLSchema#string">Arteria subclavia</SchemaOntology:altLabel>
        <SchemaOntology:altLabel rdf:datatype="http://www.w3.org/2001/XMLSchema#string">Arteria subclavia (dextra)</SchemaOntology:altLabel>
        <SchemaOntology:altLabel rdf:datatype="http://www.w3.org/2001/XMLSchema#string">Arteria succlavia</SchemaOntology:altLabel>
        <SchemaOntology:altLabel rdf:datatype="http://www.w3.org/2001/XMLSchema#string">Arterial tree of upper limb</SchemaOntology:altLabel>
        <SchemaOntology:altLabel rdf:datatype="http://www.w3.org/2001/XMLSchema#string">Arteries, Subclavian</SchemaOntology:altLabel>
        <SchemaOntology:definition rdf:datatype="http://www.w3.org/2001/XMLSchema#string">Artery arising from the brachiocephalic trunk on the right side and from the arch of the aorta on the left side. It distributes to the neck, thoracic wall, spinal cord, brain, meninges, and upper limb.</SchemaOntology:definition>
        <SchemaOntology:altLabel rdf:datatype="http://www.w3.org/2001/XMLSchema#string">Artery, Subclavian</SchemaOntology:altLabel>
        <SchemaOntology:altLabel rdf:datatype="http://www.w3.org/2001/XMLSchema#string">Artère sous-clavière</SchemaOntology:altLabel>
        <SchemaOntology:altLabel rdf:datatype="http://www.w3.org/2001/XMLSchema#string">Artère subclavière</SchemaOntology:altLabel>
        <SchemaOntology:altLabel rdf:datatype="http://www.w3.org/2001/XMLSchema#string">Artéria Subclávia</SchemaOntology:altLabel>
        <ModifierOntology:prefCUI rdf:datatype="http://www.w3.org/2001/XMLSchema#string">C0038530</ModifierOntology:prefCUI>
        <SchemaOntology:altLabel rdf:datatype="http://www.w3.org/2001/XMLSchema#string">Kragebeinsarterie</SchemaOntology:altLabel>
        <SchemaOntology:altLabel rdf:datatype="http://www.w3.org/2001/XMLSchema#string">Kravebensarterie</SchemaOntology:altLabel>
        <SchemaOntology:altLabel rdf:datatype="http://www.w3.org/2001/XMLSchema#string">Nyckelbensartär</SchemaOntology:altLabel>
        <SchemaOntology:altLabel rdf:datatype="http://www.w3.org/2001/XMLSchema#string">PODKLIUCHICHNAIA ARTERIIA</SchemaOntology:altLabel>
        <SchemaOntology:abbrLabel rdf:datatype="http://www.w3.org/2001/XMLSchema#string">SCA</SchemaOntology:abbrLabel>
        <SchemaOntology:altLabel rdf:datatype="http://www.w3.org/2001/XMLSchema#string">Solisvaltimo</SchemaOntology:altLabel>
        <SchemaOntology:prefLabel rdf:datatype="http://www.w3.org/2001/XMLSchema#string">Structure of subclavian artery</SchemaOntology:prefLabel>
        <SchemaOntology:altLabel rdf:datatype="http://www.w3.org/2001/XMLSchema#string">Structure of subclavian artery</SchemaOntology:altLabel>
        <SchemaOntology:altLabel rdf:datatype="http://www.w3.org/2001/XMLSchema#string">Structure of subclavian artery (body structure)</SchemaOntology:altLabel>
        <SchemaOntology:altLabel rdf:datatype="http://www.w3.org/2001/XMLSchema#string">Subclavian Arteries</SchemaOntology:altLabel>
        <SchemaOntology:altLabel rdf:datatype="http://www.w3.org/2001/XMLSchema#string">Subclavian Artery</SchemaOntology:altLabel>
        <SchemaOntology:altLabel rdf:datatype="http://www.w3.org/2001/XMLSchema#string">Subclavian arterial tree</SchemaOntology:altLabel>
        <SchemaOntology:altLabel rdf:datatype="http://www.w3.org/2001/XMLSchema#string">Subclavian artery</SchemaOntology:altLabel>
        <SchemaOntology:altLabel rdf:datatype="http://www.w3.org/2001/XMLSchema#string">Subclavian artery, NOS</SchemaOntology:altLabel>
        <SchemaOntology:altLabel rdf:datatype="http://www.w3.org/2001/XMLSchema#string">Tętnica podobojczykowa</SchemaOntology:altLabel>
        <SchemaOntology:altLabel rdf:datatype="http://www.w3.org/2001/XMLSchema#string">Zematslēgas artērija</SchemaOntology:altLabel>
        <SchemaOntology:altLabel rdf:datatype="http://www.w3.org/2001/XMLSchema#string">[SO]Subclavian artery</SchemaOntology:altLabel>
        <SchemaOntology:altLabel rdf:datatype="http://www.w3.org/2001/XMLSchema#string">arteria subclavia</SchemaOntology:altLabel>
        <SchemaOntology:altLabel rdf:datatype="http://www.w3.org/2001/XMLSchema#string">estructura de arteria subclavia</SchemaOntology:altLabel>
        <SchemaOntology:altLabel rdf:datatype="http://www.w3.org/2001/XMLSchema#string">estructura de arteria subclavia (estructura corporal)</SchemaOntology:altLabel>
        <SchemaOntology:altLabel rdf:datatype="http://www.w3.org/2001/XMLSchema#string">estructura de la arteria subclavia</SchemaOntology:altLabel>
        <SchemaOntology:altLabel rdf:datatype="http://www.w3.org/2001/XMLSchema#string">estructura de la arteria subclavia (estructura corporal)</SchemaOntology:altLabel>
        <SchemaOntology:abbrLabel rdf:datatype="http://www.w3.org/2001/XMLSchema#string">sca</SchemaOntology:abbrLabel>
        <SchemaOntology:altLabel rdf:datatype="http://www.w3.org/2001/XMLSchema#string">subclavian arteries</SchemaOntology:altLabel>
        <SchemaOntology:altLabel rdf:datatype="http://www.w3.org/2001/XMLSchema#string">subclavian artery</SchemaOntology:altLabel>
        <SchemaOntology:altLabel rdf:datatype="http://www.w3.org/2001/XMLSchema#string">ПОДКЛЮЧИЧНАЯ АРТЕРИЯ</SchemaOntology:altLabel>
    </owl:Class>
    


    <!-- http://blulab.chpc.utah.edu/ontologies/schema/bscuba/carotidStenosis.owl#KA346 -->

    <owl:Class rdf:about="http://blulab.chpc.utah.edu/ontologies/schema/bscuba/carotidStenosis.owl#KA346">
        <rdfs:label rdf:datatype="http://www.w3.org/2001/XMLSchema#string">bilateral subclavian artery</rdfs:label>
        <rdfs:subClassOf rdf:resource="http://blulab.chpc.utah.edu/ontologies/SchemaOntology.owl#AnatomicalSite"/>
        <rdfs:subClassOf>
            <owl:Restriction>
                <owl:onProperty rdf:resource="http://blulab.chpc.utah.edu/ontologies/SchemaOntology.owl#hasSemAttribute"/>
                <owl:someValuesFrom rdf:resource="http://blulab.chpc.utah.edu/ontologies/ModifierOntology.owl#Patient_Experiencer"/>
            </owl:Restriction>
        </rdfs:subClassOf>
        <rdfs:subClassOf>
            <owl:Restriction>
                <owl:onProperty rdf:resource="http://blulab.chpc.utah.edu/ontologies/SchemaOntology.owl#hasSemAttribute"/>
                <owl:someValuesFrom rdf:resource="http://blulab.chpc.utah.edu/ontologies/ModifierOntology.owl#Bilateral_BodySide"/>
            </owl:Restriction>
        </rdfs:subClassOf>
        <rdfs:subClassOf>
            <owl:Restriction>
                <owl:onProperty rdf:resource="http://blulab.chpc.utah.edu/ontologies/SchemaOntology.owl#hasSemAttribute"/>
                <owl:someValuesFrom rdf:resource="http://blulab.chpc.utah.edu/ontologies/ModifierOntology.owl#Overlap_DocTimeRel"/>
            </owl:Restriction>
        </rdfs:subClassOf>
        <rdfs:subClassOf>
            <owl:Restriction>
                <owl:onProperty rdf:resource="http://blulab.chpc.utah.edu/ontologies/SchemaOntology.owl#hasSemAttribute"/>
                <owl:someValuesFrom rdf:resource="http://blulab.chpc.utah.edu/ontologies/ModifierOntology.owl#DefiniteExistence_Certainty"/>
            </owl:Restriction>
        </rdfs:subClassOf>
        <SchemaOntology:altLabel rdf:datatype="http://www.w3.org/2001/XMLSchema#string">ARTERY, SUBCLAVIAN</SchemaOntology:altLabel>
        <SchemaOntology:altLabel rdf:datatype="http://www.w3.org/2001/XMLSchema#string">Arteria Subclavia</SchemaOntology:altLabel>
        <SchemaOntology:altLabel rdf:datatype="http://www.w3.org/2001/XMLSchema#string">Arteria subclavia</SchemaOntology:altLabel>
        <SchemaOntology:altLabel rdf:datatype="http://www.w3.org/2001/XMLSchema#string">Arteria subclavia (dextra)</SchemaOntology:altLabel>
        <SchemaOntology:altLabel rdf:datatype="http://www.w3.org/2001/XMLSchema#string">Arteria succlavia</SchemaOntology:altLabel>
        <SchemaOntology:altLabel rdf:datatype="http://www.w3.org/2001/XMLSchema#string">Arterial tree of upper limb</SchemaOntology:altLabel>
        <SchemaOntology:altLabel rdf:datatype="http://www.w3.org/2001/XMLSchema#string">Arteries, Subclavian</SchemaOntology:altLabel>
        <SchemaOntology:definition rdf:datatype="http://www.w3.org/2001/XMLSchema#string">Artery arising from the brachiocephalic trunk on the right side and from the arch of the aorta on the left side. It distributes to the neck, thoracic wall, spinal cord, brain, meninges, and upper limb.</SchemaOntology:definition>
        <SchemaOntology:altLabel rdf:datatype="http://www.w3.org/2001/XMLSchema#string">Artery, Subclavian</SchemaOntology:altLabel>
        <SchemaOntology:altLabel rdf:datatype="http://www.w3.org/2001/XMLSchema#string">Artère sous-clavière</SchemaOntology:altLabel>
        <SchemaOntology:altLabel rdf:datatype="http://www.w3.org/2001/XMLSchema#string">Artère subclavière</SchemaOntology:altLabel>
        <SchemaOntology:altLabel rdf:datatype="http://www.w3.org/2001/XMLSchema#string">Artéria Subclávia</SchemaOntology:altLabel>
        <ModifierOntology:prefCUI rdf:datatype="http://www.w3.org/2001/XMLSchema#string">C0038530</ModifierOntology:prefCUI>
        <SchemaOntology:altLabel rdf:datatype="http://www.w3.org/2001/XMLSchema#string">Kragebeinsarterie</SchemaOntology:altLabel>
        <SchemaOntology:altLabel rdf:datatype="http://www.w3.org/2001/XMLSchema#string">Kravebensarterie</SchemaOntology:altLabel>
        <SchemaOntology:altLabel rdf:datatype="http://www.w3.org/2001/XMLSchema#string">Nyckelbensartär</SchemaOntology:altLabel>
        <SchemaOntology:altLabel rdf:datatype="http://www.w3.org/2001/XMLSchema#string">PODKLIUCHICHNAIA ARTERIIA</SchemaOntology:altLabel>
        <SchemaOntology:altLabel rdf:datatype="http://www.w3.org/2001/XMLSchema#string">Solisvaltimo</SchemaOntology:altLabel>
        <SchemaOntology:prefLabel rdf:datatype="http://www.w3.org/2001/XMLSchema#string">Structure of subclavian artery</SchemaOntology:prefLabel>
        <SchemaOntology:altLabel rdf:datatype="http://www.w3.org/2001/XMLSchema#string">Structure of subclavian artery</SchemaOntology:altLabel>
        <SchemaOntology:altLabel rdf:datatype="http://www.w3.org/2001/XMLSchema#string">Structure of subclavian artery (body structure)</SchemaOntology:altLabel>
        <SchemaOntology:altLabel rdf:datatype="http://www.w3.org/2001/XMLSchema#string">Subclavian Arteries</SchemaOntology:altLabel>
        <SchemaOntology:altLabel rdf:datatype="http://www.w3.org/2001/XMLSchema#string">Subclavian Artery</SchemaOntology:altLabel>
        <SchemaOntology:altLabel rdf:datatype="http://www.w3.org/2001/XMLSchema#string">Subclavian arterial tree</SchemaOntology:altLabel>
        <SchemaOntology:altLabel rdf:datatype="http://www.w3.org/2001/XMLSchema#string">Subclavian artery</SchemaOntology:altLabel>
        <SchemaOntology:altLabel rdf:datatype="http://www.w3.org/2001/XMLSchema#string">Subclavian artery, NOS</SchemaOntology:altLabel>
        <SchemaOntology:altLabel rdf:datatype="http://www.w3.org/2001/XMLSchema#string">Tętnica podobojczykowa</SchemaOntology:altLabel>
        <SchemaOntology:altLabel rdf:datatype="http://www.w3.org/2001/XMLSchema#string">Zematslēgas artērija</SchemaOntology:altLabel>
        <SchemaOntology:altLabel rdf:datatype="http://www.w3.org/2001/XMLSchema#string">[SO]Subclavian artery</SchemaOntology:altLabel>
        <SchemaOntology:altLabel rdf:datatype="http://www.w3.org/2001/XMLSchema#string">arteria subclavia</SchemaOntology:altLabel>
        <SchemaOntology:altLabel rdf:datatype="http://www.w3.org/2001/XMLSchema#string">estructura de arteria subclavia</SchemaOntology:altLabel>
        <SchemaOntology:altLabel rdf:datatype="http://www.w3.org/2001/XMLSchema#string">estructura de arteria subclavia (estructura corporal)</SchemaOntology:altLabel>
        <SchemaOntology:altLabel rdf:datatype="http://www.w3.org/2001/XMLSchema#string">estructura de la arteria subclavia</SchemaOntology:altLabel>
        <SchemaOntology:altLabel rdf:datatype="http://www.w3.org/2001/XMLSchema#string">estructura de la arteria subclavia (estructura corporal)</SchemaOntology:altLabel>
        <SchemaOntology:altLabel rdf:datatype="http://www.w3.org/2001/XMLSchema#string">subclavian arteries</SchemaOntology:altLabel>
        <SchemaOntology:altLabel rdf:datatype="http://www.w3.org/2001/XMLSchema#string">subclavian artery</SchemaOntology:altLabel>
        <SchemaOntology:altLabel rdf:datatype="http://www.w3.org/2001/XMLSchema#string">ПОДКЛЮЧИЧНАЯ АРТЕРИЯ</SchemaOntology:altLabel>
    </owl:Class>
    


    <!-- http://blulab.chpc.utah.edu/ontologies/schema/bscuba/carotidStenosis.owl#KA347 -->

    <owl:Class rdf:about="http://blulab.chpc.utah.edu/ontologies/schema/bscuba/carotidStenosis.owl#KA347">
        <rdfs:label rdf:datatype="http://www.w3.org/2001/XMLSchema#string">mild carotid stenosis</rdfs:label>
        <rdfs:subClassOf rdf:resource="http://blulab.chpc.utah.edu/ontologies/SchemaOntology.owl#Problem"/>
        <rdfs:subClassOf>
            <owl:Restriction>
                <owl:onProperty rdf:resource="http://blulab.chpc.utah.edu/ontologies/SchemaOntology.owl#hasSemAttribute"/>
                <owl:someValuesFrom rdf:resource="http://blulab.chpc.utah.edu/ontologies/ModifierOntology.owl#DefiniteExistence_Certainty"/>
            </owl:Restriction>
        </rdfs:subClassOf>
        <rdfs:subClassOf>
            <owl:Restriction>
                <owl:onProperty rdf:resource="http://blulab.chpc.utah.edu/ontologies/SchemaOntology.owl#hasSemAttribute"/>
                <owl:someValuesFrom rdf:resource="http://blulab.chpc.utah.edu/ontologies/ModifierOntology.owl#Patient_Experiencer"/>
            </owl:Restriction>
        </rdfs:subClassOf>
        <rdfs:subClassOf>
            <owl:Restriction>
                <owl:onProperty rdf:resource="http://blulab.chpc.utah.edu/ontologies/SchemaOntology.owl#hasSemAttribute"/>
                <owl:someValuesFrom rdf:resource="http://blulab.chpc.utah.edu/ontologies/ModifierOntology.owl#Overlap_DocTimeRel"/>
            </owl:Restriction>
        </rdfs:subClassOf>
        <rdfs:subClassOf>
            <owl:Restriction>
                <owl:onProperty rdf:resource="http://blulab.chpc.utah.edu/ontologies/SchemaOntology.owl#hasSemAttribute"/>
                <owl:someValuesFrom rdf:resource="http://blulab.chpc.utah.edu/ontologies/ModifierOntology.owl#Mild_Severity"/>
            </owl:Restriction>
        </rdfs:subClassOf>
        <SchemaOntology:altLabel rdf:datatype="http://www.w3.org/2001/XMLSchema#string"></SchemaOntology:altLabel>
        <SchemaOntology:prefLabel rdf:datatype="http://www.w3.org/2001/XMLSchema#string"></SchemaOntology:prefLabel>
        <SchemaOntology:altLabel rdf:datatype="http://www.w3.org/2001/XMLSchema#string">Arteria carotis stenosis</SchemaOntology:altLabel>
        <SchemaOntology:altLabel rdf:datatype="http://www.w3.org/2001/XMLSchema#string">Arteria-carotis-Einengung</SchemaOntology:altLabel>
        <SchemaOntology:altLabel rdf:datatype="http://www.w3.org/2001/XMLSchema#string">Arteria-carotis-Stenose</SchemaOntology:altLabel>
        <SchemaOntology:altLabel rdf:datatype="http://www.w3.org/2001/XMLSchema#string">Artery Narrowing, Carotid</SchemaOntology:altLabel>
        <SchemaOntology:altLabel rdf:datatype="http://www.w3.org/2001/XMLSchema#string">Artery Narrowings, Carotid</SchemaOntology:altLabel>
        <SchemaOntology:altLabel rdf:datatype="http://www.w3.org/2001/XMLSchema#string">Artery Stenoses, Carotid</SchemaOntology:altLabel>
        <SchemaOntology:altLabel rdf:datatype="http://www.w3.org/2001/XMLSchema#string">Artery Stenosis, Carotid</SchemaOntology:altLabel>
        <ModifierOntology:prefCUI rdf:datatype="http://www.w3.org/2001/XMLSchema#string">C0007282</ModifierOntology:prefCUI>
        <SchemaOntology:altLabel rdf:datatype="http://www.w3.org/2001/XMLSchema#string">Carotid Artery Narrowing</SchemaOntology:altLabel>
        <SchemaOntology:altLabel rdf:datatype="http://www.w3.org/2001/XMLSchema#string">Carotid Artery Narrowings</SchemaOntology:altLabel>
        <SchemaOntology:altLabel rdf:datatype="http://www.w3.org/2001/XMLSchema#string">Carotid Artery Stenoses</SchemaOntology:altLabel>
        <SchemaOntology:altLabel rdf:datatype="http://www.w3.org/2001/XMLSchema#string">Carotid Artery Stenosis</SchemaOntology:altLabel>
        <SchemaOntology:altLabel rdf:datatype="http://www.w3.org/2001/XMLSchema#string">Carotid Stenoses</SchemaOntology:altLabel>
        <SchemaOntology:altLabel rdf:datatype="http://www.w3.org/2001/XMLSchema#string">Carotid Stenosis</SchemaOntology:altLabel>
        <SchemaOntology:altLabel rdf:datatype="http://www.w3.org/2001/XMLSchema#string">Carotid Stenosis [Disease/Finding]</SchemaOntology:altLabel>
        <SchemaOntology:altLabel rdf:datatype="http://www.w3.org/2001/XMLSchema#string">Carotid artery narrowing</SchemaOntology:altLabel>
        <SchemaOntology:altLabel rdf:datatype="http://www.w3.org/2001/XMLSchema#string">Carotid artery stenosis</SchemaOntology:altLabel>
        <SchemaOntology:altLabel rdf:datatype="http://www.w3.org/2001/XMLSchema#string">Carotid artery stenosis (disorder)</SchemaOntology:altLabel>
        <SchemaOntology:altLabel rdf:datatype="http://www.w3.org/2001/XMLSchema#string">Carotisstenose</SchemaOntology:altLabel>
        <SchemaOntology:altLabel rdf:datatype="http://www.w3.org/2001/XMLSchema#string">Estenose Carotídea</SchemaOntology:altLabel>
        <SchemaOntology:altLabel rdf:datatype="http://www.w3.org/2001/XMLSchema#string">Estenose da artéria carótida</SchemaOntology:altLabel>
        <SchemaOntology:altLabel rdf:datatype="http://www.w3.org/2001/XMLSchema#string">Estenose das Carótidas</SchemaOntology:altLabel>
        <SchemaOntology:altLabel rdf:datatype="http://www.w3.org/2001/XMLSchema#string">Estenosis Carotídea</SchemaOntology:altLabel>
        <SchemaOntology:altLabel rdf:datatype="http://www.w3.org/2001/XMLSchema#string">Estenosis de la arteria carótida</SchemaOntology:altLabel>
        <SchemaOntology:altLabel rdf:datatype="http://www.w3.org/2001/XMLSchema#string">Estrechamiento de la Arteria Carótida</SchemaOntology:altLabel>
        <SchemaOntology:altLabel rdf:datatype="http://www.w3.org/2001/XMLSchema#string">Estreitamento das Artérias Carótidas</SchemaOntology:altLabel>
        <SchemaOntology:altLabel rdf:datatype="http://www.w3.org/2001/XMLSchema#string">Forkalkning i halskar</SchemaOntology:altLabel>
        <SchemaOntology:altLabel rdf:datatype="http://www.w3.org/2001/XMLSchema#string">Forsnevring av halspulsåren</SchemaOntology:altLabel>
        <SchemaOntology:altLabel rdf:datatype="http://www.w3.org/2001/XMLSchema#string">Halsartärförträngning</SchemaOntology:altLabel>
        <SchemaOntology:altLabel rdf:datatype="http://www.w3.org/2001/XMLSchema#string">KAROTIDNA STENOZA</SchemaOntology:altLabel>
        <SchemaOntology:altLabel rdf:datatype="http://www.w3.org/2001/XMLSchema#string">KAROTIDNYI STENOZ</SchemaOntology:altLabel>
        <SchemaOntology:altLabel rdf:datatype="http://www.w3.org/2001/XMLSchema#string">Karotisstenose</SchemaOntology:altLabel>
        <SchemaOntology:altLabel rdf:datatype="http://www.w3.org/2001/XMLSchema#string">Kaulavaltimon ahtauma</SchemaOntology:altLabel>
        <SchemaOntology:definition rdf:datatype="http://www.w3.org/2001/XMLSchema#string">Narrowing or stricture of any part of the CAROTID ARTERIES, most often due to atherosclerotic plaque formation. Ulcerations may form in atherosclerotic plaques and induce THROMBUS formation. Platelet or cholesterol emboli may arise from stenotic carotid lesions and induce a TRANSIENT ISCHEMIC ATTACK; CEREBROVASCULAR ACCIDENT; or temporary blindness (AMAUROSIS FUGAX). (From Adams et al., Principles of Neurology, 6th ed, pp822-3)</SchemaOntology:definition>
        <SchemaOntology:altLabel rdf:datatype="http://www.w3.org/2001/XMLSchema#string">Narrowing, Carotid Artery</SchemaOntology:altLabel>
        <SchemaOntology:altLabel rdf:datatype="http://www.w3.org/2001/XMLSchema#string">Narrowings, Carotid Artery</SchemaOntology:altLabel>
        <SchemaOntology:altLabel rdf:datatype="http://www.w3.org/2001/XMLSchema#string">SONNOI ARTERII STENOZ</SchemaOntology:altLabel>
        <SchemaOntology:altLabel rdf:datatype="http://www.w3.org/2001/XMLSchema#string">Stenose der Arteria carotis</SchemaOntology:altLabel>
        <SchemaOntology:altLabel rdf:datatype="http://www.w3.org/2001/XMLSchema#string">Stenose van de arteria carotis</SchemaOntology:altLabel>
        <SchemaOntology:altLabel rdf:datatype="http://www.w3.org/2001/XMLSchema#string">Stenose, carotis-</SchemaOntology:altLabel>
        <SchemaOntology:altLabel rdf:datatype="http://www.w3.org/2001/XMLSchema#string">Stenoses, Carotid</SchemaOntology:altLabel>
        <SchemaOntology:altLabel rdf:datatype="http://www.w3.org/2001/XMLSchema#string">Stenoses, Carotid Artery</SchemaOntology:altLabel>
        <SchemaOntology:altLabel rdf:datatype="http://www.w3.org/2001/XMLSchema#string">Stenosi carotidea</SchemaOntology:altLabel>
        <SchemaOntology:altLabel rdf:datatype="http://www.w3.org/2001/XMLSchema#string">Stenosi dell&#39;arteria carotide</SchemaOntology:altLabel>
        <SchemaOntology:altLabel rdf:datatype="http://www.w3.org/2001/XMLSchema#string">Stenosi della arteria carotide</SchemaOntology:altLabel>
        <SchemaOntology:altLabel rdf:datatype="http://www.w3.org/2001/XMLSchema#string">Stenosis, Carotid</SchemaOntology:altLabel>
        <SchemaOntology:altLabel rdf:datatype="http://www.w3.org/2001/XMLSchema#string">Stenosis, Carotid Artery</SchemaOntology:altLabel>
        <SchemaOntology:altLabel rdf:datatype="http://www.w3.org/2001/XMLSchema#string">Stenosis, carotid artery</SchemaOntology:altLabel>
        <SchemaOntology:altLabel rdf:datatype="http://www.w3.org/2001/XMLSchema#string">Stenosis;artery;carotid</SchemaOntology:altLabel>
        <SchemaOntology:altLabel rdf:datatype="http://www.w3.org/2001/XMLSchema#string">Stenóza arteria carotis</SchemaOntology:altLabel>
        <SchemaOntology:altLabel rdf:datatype="http://www.w3.org/2001/XMLSchema#string">Sténose carotidienne</SchemaOntology:altLabel>
        <SchemaOntology:altLabel rdf:datatype="http://www.w3.org/2001/XMLSchema#string">Sténose de l&#39;artère carotide</SchemaOntology:altLabel>
        <SchemaOntology:altLabel rdf:datatype="http://www.w3.org/2001/XMLSchema#string">Suženje karotidne arterije</SchemaOntology:altLabel>
        <SchemaOntology:altLabel rdf:datatype="http://www.w3.org/2001/XMLSchema#string">Zwężenie tętnicy szyjnej</SchemaOntology:altLabel>
        <SchemaOntology:altLabel rdf:datatype="http://www.w3.org/2001/XMLSchema#string">arteria carotis - stenóza</SchemaOntology:altLabel>
        <SchemaOntology:altLabel rdf:datatype="http://www.w3.org/2001/XMLSchema#string">arteria carotis stenose</SchemaOntology:altLabel>
        <SchemaOntology:altLabel rdf:datatype="http://www.w3.org/2001/XMLSchema#string">arteries carotid narrowing</SchemaOntology:altLabel>
        <SchemaOntology:altLabel rdf:datatype="http://www.w3.org/2001/XMLSchema#string">arteries carotid stenosis</SchemaOntology:altLabel>
        <SchemaOntology:altLabel rdf:datatype="http://www.w3.org/2001/XMLSchema#string">artery carotid stenosi</SchemaOntology:altLabel>
        <SchemaOntology:altLabel rdf:datatype="http://www.w3.org/2001/XMLSchema#string">artery carotid stenosis</SchemaOntology:altLabel>
        <SchemaOntology:altLabel rdf:datatype="http://www.w3.org/2001/XMLSchema#string">carotid artery narrowing</SchemaOntology:altLabel>
        <SchemaOntology:altLabel rdf:datatype="http://www.w3.org/2001/XMLSchema#string">carotid artery stenosis</SchemaOntology:altLabel>
        <SchemaOntology:altLabel rdf:datatype="http://www.w3.org/2001/XMLSchema#string">carotid artery stenosis (diagnosis)</SchemaOntology:altLabel>
        <SchemaOntology:altLabel rdf:datatype="http://www.w3.org/2001/XMLSchema#string">carotid stenoses</SchemaOntology:altLabel>
        <SchemaOntology:altLabel rdf:datatype="http://www.w3.org/2001/XMLSchema#string">carotid stenosis</SchemaOntology:altLabel>
        <SchemaOntology:altLabel rdf:datatype="http://www.w3.org/2001/XMLSchema#string">estenosis carotídea</SchemaOntology:altLabel>
        <SchemaOntology:altLabel rdf:datatype="http://www.w3.org/2001/XMLSchema#string">estenosis carotídea (trastorno)</SchemaOntology:altLabel>
        <SchemaOntology:altLabel rdf:datatype="http://www.w3.org/2001/XMLSchema#string">estenosis de la arteria carótida</SchemaOntology:altLabel>
        <SchemaOntology:altLabel rdf:datatype="http://www.w3.org/2001/XMLSchema#string">estrechamiento de la arteria carótida</SchemaOntology:altLabel>
        <SchemaOntology:altLabel rdf:datatype="http://www.w3.org/2001/XMLSchema#string">stenosis carotid</SchemaOntology:altLabel>
        <SchemaOntology:altLabel rdf:datatype="http://www.w3.org/2001/XMLSchema#string">stenosis carotid artery</SchemaOntology:altLabel>
        <SchemaOntology:altLabel rdf:datatype="http://www.w3.org/2001/XMLSchema#string">КАРОТИДНЫЙ СТЕНОЗ</SchemaOntology:altLabel>
        <SchemaOntology:altLabel rdf:datatype="http://www.w3.org/2001/XMLSchema#string">СОННОЙ АРТЕРИИ СТЕНОЗ</SchemaOntology:altLabel>
        <SchemaOntology:altLabel rdf:datatype="http://www.w3.org/2001/XMLSchema#string">狭窄-頚動脈</SchemaOntology:altLabel>
        <SchemaOntology:altLabel rdf:datatype="http://www.w3.org/2001/XMLSchema#string">狭窄-頸動脈</SchemaOntology:altLabel>
        <SchemaOntology:altLabel rdf:datatype="http://www.w3.org/2001/XMLSchema#string">頚動脈狭窄</SchemaOntology:altLabel>
        <SchemaOntology:altLabel rdf:datatype="http://www.w3.org/2001/XMLSchema#string">頚動脈狭窄症</SchemaOntology:altLabel>
        <SchemaOntology:altLabel rdf:datatype="http://www.w3.org/2001/XMLSchema#string">頸動脈狭窄</SchemaOntology:altLabel>
        <SchemaOntology:altLabel rdf:datatype="http://www.w3.org/2001/XMLSchema#string">頸動脈狭窄症</SchemaOntology:altLabel>
        <SchemaOntology:altLabel rdf:datatype="http://www.w3.org/2001/XMLSchema#string">ｹｲﾄﾞｳﾐｬｸｷｮｳｻｸ</SchemaOntology:altLabel>
    </owl:Class>
</rdf:RDF>


<!-- Generated by the OWL API (version [Not Released]) http://owlapi.sourceforge.net -->
